# Supplementary material for: Three-Fingered RAVERs: Rapid Accumulation of Variations in Exposed Residues of Snake Venom Toxins
Source: Toxins (Basel). 2013 Nov 18;5(11):2172–208. doi: 10.3390/toxins5112172 (PMC3847720; doi:10.3390/toxins5112172)
Supplement: Supplementary File 1 — Supplementary (ZIP, 3550 KB) [file toxins-05-02172-s001.zip]

Archive with 24 entries (21 files):
- toxins-42720_supplementary material/
- toxins-42720_supplementary material/nucleotides_alpha_Type_I.aln
- __MACOSX/
- __MACOSX/toxins-42720_supplementary material/
- __MACOSX/toxins-42720_supplementary material/._nucleotides_alpha_Type_I.aln
- toxins-42720_supplementary material/nucleotides_alpha_Type_II.aln
- __MACOSX/toxins-42720_supplementary material/._nucleotides_alpha_Type_II.aln
- toxins-42720_supplementary material/nucleotides_alpha_Type_III.aln
- __MACOSX/toxins-42720_supplementary material/._nucleotides_alpha_Type_III.aln
- toxins-42720_supplementary material/nucleotides_Cytotoxins.aln
- __MACOSX/toxins-42720_supplementary material/._nucleotides_Cytotoxins.aln
- toxins-42720_supplementary material/nucleotides_Kappa.aln
- __MACOSX/toxins-42720_supplementary material/._nucleotides_Kappa.aln
- toxins-42720_supplementary material/nucleotides_plesiotypic_Elapidae.aln
- __MACOSX/toxins-42720_supplementary material/._nucleotides_plesiotypic_Elapidae.aln
- toxins-42720_supplementary material/nucleotides_plesiotypic_Henophidia.aln
- __MACOSX/toxins-42720_supplementary material/._nucleotides_plesiotypic_Henophidia.aln
- toxins-42720_supplementary material/nucleotides_plesiotypic_NFF.aln
- __MACOSX/toxins-42720_supplementary material/._nucleotides_plesiotypic_NFF.aln
- toxins-42720_supplementary material/nucleotides_plesiotypic_Viperidae.aln
- __MACOSX/toxins-42720_supplementary material/._nucleotides_plesiotypic_Viperidae.aln
- toxins-42720_supplementary material/peptides.aln
- toxins-42720_supplementary material/Supplementary Figure 1.pdf
- toxins-42720_supplementary material/Supplementary Tables 1-13.pdf
