# Supplementary material for: Three-Fingered RAVERs: Rapid Accumulation of Variations in Exposed Residues of Snake Venom Toxins
Source: Toxins (Basel). 2013 Nov 18;5(11):2172–208. doi: 10.3390/toxins5112172 (PMC3847720; doi:10.3390/toxins5112172)
Supplement: Supplementary File 1 — Supplementary (ZIP, 3550 KB) [file toxins-05-02172-s001.zip › toxins-42720_supplementary material/nucleotides_alpha_Type_I.aln]

CLUSTAL W (1.7) multiple sequence alignment


FJ790450.1      ATGAAAACTCTGCTGCTGACCTTGGTGTTGGTGACCATCGTGTGCCTGGACTTAGGATAC
FJ790447.1      ATGAAAACTCTGCTGCTGACCTTGGTGTTGGTGACCATCGTGTGCCTGGACTTAGGATAC
FJ790451.1      ATGAAAACTCTGCTGCTGACCTTGGTGTTGGTGACCATCGTGTGCCTGGACTTAGGATAC
FJ790449.1      ATGAAAACTCTGCTGCTGACCTTGGTGTTGGTGACCATCGTGTGCCTGGACTTAGGATAC
FJ790452.1      ATGAAAACTCTGCTGCTGACCTTGGTGTTGGTGACCATCGTGTGCCTGGACTTAGGATAC
FJ790454.1      ATGAAAACTCTGCTGCTGACCTTGGTGTTGGTGACCATCGTGTGCCTGGACTTAGGATAC
FJ790448.1      ATGAAAACTCTGCTGCTGACCTTGGTGTTGGTGACCATCGTGTGCCTGGACTTAGGATAC
FJ790455.1      ATGAAAACTCTGCTGCTGACCTTGGTGTTGGTGACCATCGTGTGCCTGGACTTAGGATAC
GAHF01000009.1  ATGAAAACTCTGCTGCTGACCCTGGTGGTGGTGACAATCGTGTGCCTGGACTTAGGATAC
GAHF01000011.1  ATGAAAACTCTGCTGCTGACCCTGGTGGTGGTGACAATCGTGTGCCTGGACTTAGGATAC
GAHF01000012.1  ATGAAAACTCTGCTGCTGACCCTGGTGGTGGTGACAATCGTGTGCCTGGACTTAGGATAC
GAHF01000013.1  ATGAAAACTCTGCTGCTGACCCTGGTGGTGGTGACAATCGTGTGCCTGGACTTAGGATAC
GAHF01000010.1  ATGAAAACTCTGCTGCTGACCCTGGTGGTGGTGACAATCGTGTGCCTGGACTTAGGATAC
FJ752480.1      ATGAAAACTCTGCTGCTGACCTTGGTGGTGCTGACAATCGTGTGCCTGGACTTAGGATAC
FJ752486.1      ATGAAAACTCTGCTGCTGACCTTGGTGGTGGTGACAATCGTGTGCTTGGACTTAGGATAC
FJ752481.1      ATGAAAACTCTGCTGCTGACCTTGGTGGTGGTGACAATCGTGTGCTTGGACTTAGGATAC
FJ752490.1      ATGAAAACTCTGCTGCTGACCTTGGTGGTGGTGACAATCGTGTGCTTGGACTTAGGATAC
FJ752482.1      ATGAAAACTCTGCTGCTGACCTTGGTGGTGCTGGCAATCGTGTGCCTGGACTTAGGATAC
FJ752489.1      ATGAAAACTCTGCTGCTGACCTTGGTGGTGGTGACAATCGTGTGCTTGGACTTAGGATAC
FJ752488.1      ATGAAAACTCTGCTGCTGACCTTGGTGGTGGTGACAATCGTGTGCTTGGACTTAGGATAC
FJ752487.1      ATGAAAACTCTGCTGCTGACCTTGGTGGTGGTGACAATCGTGTGCTTGGACTTAGGATAC
EU003103.1      ATGAAAACTCTGCTGCTGACCTTGGTGGTGGTGACAATCGTGTGCCTGGACTTAGGATAC
EU003102.1      ATGAAAACTCTGCTGCTGACCTTGGTGGTGGTGACAATCGTGTGCCTGGACTTAGGATAC
EF599317.1      ATGAAAACTCTGCTGCTGACCTTGGTGGTGGTGACAATCGTATGCCTGGACTTAGGATAC
DQ917504.1      ATGAAAACTCTGCTGCTGACCTTGGTGGTGGTGACAATCGTGTGCCTGGACTTAGGATAC
DQ917505.1      ATGAAAACTCTGCTGCTGACCTTGGTGGTGGTGACAATCGTGTTCCTGGACTTAGGATAC
DQ917498.1      ATGAAAACTCTGCTGCTGACCTTGGTGGTGGTGACAATCGTGTGCCTGGACTTAGGATAC
DQ917499.1      ATGAAAACTCTGCTGCTGACCTTGGTGGTGGTGACAATCGTGTGCCTGGACTTAGGATAC
DQ917501.1      ATGAAAACTCTGCTGCTGACCTTGGTGGTGGTGACAATCGTGTGCCTGGACTTAGGATAC
DQ917500.1      ATGAAAACTCTGCTGCTGACCTTGGTGGTGGTGACAATCGTGTGCCTGGACTTAGGATAC
EF405869.1      ATGAAAACTCTGCTGCTGACCTTGGTGGTGGTGACAATCGTGTGCCTGGACTTAGGATAC
AF159540.1      ATGAAAACTCTGCTGCTGACCTTGGTGGTGGTGACAATCGTGTGCCTGGACTTAGGATAC
AF159539.1      ATGAAAACTCTGCTGCTGACCTTGGTGGTGGTGACAATCGTGTGCCTGGACTTAGGATAC
EF405870.1      ATGAAACTCCTGCTGCTGACCTTGGTGGTGGTGACAATCGTGTGCCTGGACTTAGGATAC
EF121774.1      ------CCTCTGCTGCTGACCTTGGTGGTGGTGACAATCGTGTGCCTGGACTTAGGATAC
AY742211.1      ATGAAAACTCTGCTGCTGACCTTGGTGGTGGTGACAATCGTGTGCCTGGACTTAGGATAC
X13373.1        ATGAAAACTCTGCTGCTGACCTTGGTGGTGGTGACCATCGTGTGCCTGGACTTAGGATAC
X13372.1        ATGAAAACTCTGCTGCTGACCTTGGTGGTGGTGACCATCGTGTGCCTGGACTTAGGATAC
DQ917503.1      ATGAAAACTCTGCTGCTGACCTTGGTGGTGGTGACAATCGTGTGCCTGGACTTAGGATAC
DQ917502.1      ATGAAAACTCTGCTGCTGACCTTGGTGGTGGTGACAATCGTGTGCCTGGACTTAGGATAC
GAHF01000014.1  ATGAAAACTCTGCTGCTGACCTTGGTGGTGGTGACAATCGTGTGCCTGGACTTAGGATAC
GAHB01000006.1  ATGAAAACTCTGCTGCTGACCTTGGTGGTGGTGACAATCGTGTGCCTGGACTTAGTATAC
GAHB01000007.1  ATGAAAACTCTGCTGCTGACCTTGGTGGTGGTGACAATCGTGTGCCTGGACTTAGTATAC
GAHB01000008.1  ATGAAAACTCTGCTGCTGACCTTGGTGGTGGTGACAATCGTGTGCCTGGACTTAGTATAC
GAHJ01000011.1  ATGAAAACTCTGCTGCTGACCTTGGTGGTGGTGACAATCGTGTGCCTGGACTTAGGATAC
GAHJ01000012.1  ATGAAAACTCTGCTGCTGACCTTGGTGGTGGTGACAATCGTGTGCCTGGACTTAGGATAC
GAHJ01000013.1  ATGAAAACTCTGCTGCTGACCTTGGTGGTGGTGACAATCGTGTGCCTGGACTTAGGATAC
GAHJ01000014.1  ATGAAAACTCTGCTGCTGACCTTGGTGGTGGTGACAATCGTGTGCCTGGACTTAGGATAC
GAHJ01000015.1  ATGAAAACTCTGCTGCTGACCTTGGTGGTGGTGACAATCGTGTGCCTGGACTTAGGATAC
GAHB01000003.1  ATGAAAACTCTGCTGCTGACCTTGGTGGTGGTGACAATCGTGTGCCTGGACTTAGTATAC
GAHB01000005.1  ATGAAAACTCTGCTGCTGACCTTGGTGGTGGTGACAATCGTGTGCCTGGACTTAGTATAC
FJ752483.1      ATGAAAACTCTGCTGCTGACCTTGGTGGTGCTGACAATCGTGTGCCTGGACTTAGGATAC
FJ752484.1      ATGAAAACTCTGCTGCTGACCTTGGTGGTGCTGACAATCGTGTGCCTGGACTTAGGATAC
DQ917497.1      ATGAAAACTCTGCTGCTGACCTTGGTGGTGGTGACAATCGTGTGCCTGGACTTAGGGTAC
EU029752.1      ATGAAAACTCTGCTGCTGACCTTGGTGGTGGTGACAATCGTGTGCCTGGACTTAGGGTAC
AY691664.1      ATGAAAACTCTGCTGCTGACCTTGGTGGTGGTGACAATCGTGTGCCTGGACTTAGGGTAC
DQ085855.1      ATGAAAACTCTGCTGCTGACCTTGGTGGTGGTGACAATCGTGTGCCTGGACTTAGGGTAC
EU029751.1      ATGAAAACTCTGCTGCTGACCTTGGTGGTGGTGACCATCGTGTGCCTGGACTTAGGGTAC
DQ917517.1      ATGAAAACTCTGCTGCTGATCTTGGTGGTGGTGACCATCGTGTGCCTGGACTTAGTATGT
AB017935.1      ATGAAAACTCTGCTGCTGACCTTGGTGGTGGTGACAGTGGTGTGCCTGGACTTAGGATAC
AB017934.1      ATGAAAACTCTGCTGCTGACCTTGGTGGTGGTGACAGTGGTGTGCCTGGACTTAGGATAC
AB017933.1      ATGAAAACTCTGCTGCTGACCTTGGTGGTGGTGACAGTGGTGTGCCTGGACTTAGGATAC
AB017936.1      ATGAAAACTCTGCTGCTGACCTTGGTGGTGGTGACAGTGGTGTGCCTGGACTTAGGATAC
AB017937.1      ATGAAAACTCTGCTGCTGACCTTGGTGGTGGTGACAATGGTGTGCCTGGACTTAGGATAC
AB017938.1      ATGAAAACTCTGCTGCTGACCTTGGTGGTGGTGACAATGGTGTGCCTGGACTTAGGATAC
AB017941.1      ATGAAAACTCTGCTGCTGACCTTGGTGGTGGTGACAATGGTGTGCCTGGACTTAGGATAC
AB017939.1      ATGAAAACTCTGCTGCTGACCTTGGTGGTGGTGACAATGGTGTGCCTGGACTTAGGATAC
AB017954.1      ATGAAAACTCTGCTGCTGACCTTGGTGGTGGTGACAATGGTGTGCCTGGACTTAGGATAC
AB017949.1      ATGAAAACTCTGCTGCTGACCTTGGTGGTGGTGACAATGGTGTGCCTGGACTTAGGATAC
AB017953.1      ATGAAAACTCTGCTGCTGACCTTGGTGGTGGTGACAATGGTGTGCCTGGACTTAGGATAC
AB017952.1      ATGAAAACTCTGCTGCTGACCTTGGTGGTGGTGACAATGGTGTGCCTGGACTTAGGATAC
AB017951.1      ATGAAAACTCTGCTGCTGACCTTGGTGGTGGTGACAATGGTGTGCCTGGACTTAGGATAC
AB017950.1      ATGAAAACTCTGCTGCTGACCTTGGTGGTGGTGACAATGGTGTGCCTGGACTTAGGATAC
AB017947.1      ATGAAAACTCTGCTGCTGACCTTGGTGGTGGTGACAATGGTGTGCCTGGACTTAGCATAC
AB017944.1      ATGAAAACTCTGCTGCTGACCTTGGTGGTGGTGACAATGGTGTGCCTGGACTTAGGATAC
AB017940.1      ATGAAAACTCTGCTGCTGACCTTGGTGGTGGTGACAATGGTGTGCCTGGACTTAGGATAC
AB017943.1      ATGAAAACTCTGCTGCTGACCTTGGTGGTGGTGACAATGGTGTGCCTGGACTTAGGATAC
AB017945.1      ATGAAAACTCTCCTGCTGACCTTGGTGGTGGTGACAATGGTGTGCCTGGACTTAGGATAC
AB017946.1      ATGAAAACTCTCCTGCTGACCTTGGTGGTGGTGACAATGGTGTGCCTGGACTTAGGATAC
AB017942.1      ATGAAAACTCTGCTGCTGACCTTGGTGGTGGTGACAACGGTGTGCCTGGACTTAGGATAC
AB017959.1      ATGAAAACTCTGCTGCTGACCTTGGTGGTGGTGACAATCGTGTGCCTGGACTTAGGATAC
AB017956.1      ATGAAAACTCTGCTGCTGACCTTGGTGGTGGTGACAATCGTGTGCCTGGACTTAGGATAC
AB017961.1      ATGAAAACTCTGCTGCTGACCTTGGTGGTGGTGACAATCGTGTGCCTGGACTTAGGATAC
AB017963.1      ATGAAAACTCTGCTGCTGACCTTGGTGGTGGTGACAATCGTGTGCCTGGACTTAGGATAC
AB017955.1      ATGAAAACTCTGCTGCTGACCTTGGTGGTGGTGACAATCGTGTGCCTGGACTTAGGATAC
AB017957.1      ATGAAAACTCTGCTGCTGACCTTGGTGGTGGTGACAATCGTGTGCCTGGACTTAGGATAC
AB017960.1      ATGAAAACTCTGCTGCTGACCTTGGTGGTGGTGACAATCGTGTGCCTGGACTTAGGATAC
AB017964.1      ATGAAAACTCTGCTGCTGACCTTGGTGGTGGTGACAATCGTGTGCCTGGACTTAGGATAC
AB017962.1      ATGAAAACTCTGCTGCTGACCTTGGTGGTGGTGACAATCGTGTGCCTGGACTTAGGATAC
AB017958.1      ATGAAAACTCTGCTGCTGACCTTGGTGGTGGTGACAATCGTGTGCCTGGACTTAGGATAC
AB017928.1      ATGAAAACTCTGCTGCTGACCTTGGTGGTGGTGACAATCGTGTGCCTGGACTTAGGATAC
AB017930.1      ATGAAAACTCTGCTGCTGACCTTGGTGGTGGTGACAATCGTGTGCCTGGACTTAGGATAC
AB017929.1      ATGAAAACTCTGCTGCTGACCTTGGTGGTGGTGACAATCGTGTGCCTGGACTTAGGATAC
AB017932.1      ATGAAAACTCTGCTGCTGACCTTGGTGGTGGTGACAATCGTGTGCCTGGACTTAGGATAC
X16950.1        ATGAAAACTCTGCTGCTGACCTTGGTGGTGGTGACAATCGTGTGCCTGGACTTAGGATAC
AB017931.1      ATGAAAACTCTGCTGCTGACCTTGGTGGTGGTGACAATCGTGTGCCTGGACTTAGGATAC
X02533.1        ATGAAAACTCTGCTGCTGACCTTGGTGGTGGTGACAATCGTGTGCCTGGACTTAGGATAC
AY471578.1      ATGAAAACTCTGCTGCTGACCTTGCTGGTGGTGACAATCGTGTGCCTGGACTTAGGATAC
U42582.1        ATGAAAACTCTGCTGCTGACCTTGCTGGTGGTGACAATCGTGTGCCTGGACTTAGGATAC
U77490.1        ATGAAAACTCTGCTGCTGACCTTGCTGGTGGTGACAATCGTGTGCCTGGACTTAGGATAC
U58519.1        ATGAAAACTCTGCTGCTGACCTTGCTGGTGGTGACAATCGTGTGCCTGGACTTAGGATAC
U77492.1        ATGAAAACTCTGCTGCTGACCTTGCTGGTGGTGACAATCGTGTGCCTGGACTTAGGATAC
U58520.1        ATGAAAACTCTGCTGCTGACCTTGCTGGTGGTGACAATCGTGTGCCTGGACTTAGGATAC
U77491.1        ATGAAAACTCTGCTGCTGACCTTGCTGGTGGTGACAATCGTGTGCCTGGACTTAGGATAC
U58521.1        ATGAAAACTCTGCTGCTGACCTTGCTGGTGGTGACAATCGTGTGCCTGGACTTAGGATAC
DQ066882.1      ATGAAAACTCTGCTGCTGACCTTGCTGGTGGTGACAATCGTGTGCCTGGACTTAGGATAC
AF068052.1      ATGGAAACTCTGTTGCTGACCTTGCTGGTGGTGACAATCGTGTGCCTGGACTTAGGATAC
AF161797.1      ATGGAAACTCTGTTGCTGACCTTGCTGGTGGTGACAATCGTGTGCCTGGACTTAGGATAC
AJ239050.1      ATGAAAACTCTGCTGCTGACCTTGCTGGTGGTGACAATCGTGTGCCTGGACTTAGGATAC
AF023272.1      ATGAAAACTCTGCTGCTGACCTTGCTGGTGGTGACAATCGTGTGCCTGGACTTAGGATAC
AF023271.1      ATGAAAACTCTGCTGCTGACCTTGCTGGTGGTGACAATCGTGTGCCTGGACTTAGGATAC
AY471579.1      ---------------------------GTGGTGACAATCGTGTGCCTGGACTTAGGATAC
AF031472.1      ATGAAAACTCTGCTGCTGACCTTGCTGGTGGTGACAATCGTGTGCCTGGACTTAGGATAC
AF088998.1      ------------------------------------------------------------
AF088997.1      ------------------------------------------------------------
EU196555.1      ATGAAAACTCTGCTGCTGACCTTGGTGGTGGTGACAATTGTGTGCCTGGACTTAGGACAC
GAHA01000012.1  ATGAAAACTCTGCTGCTGACCTTGGTGGTGGTGACAATCGTGTGCCTGGACTTAGGATAC
GAHA01000014.1  ATGAAAACTCTGCTGCTGACCTTGGTGGTGGTGACAATCGTGTGCCTGAACTTAGGATAC
GAHA01000015.1  ATGAAAACTCTGCTGCTGACCTTGGTGGTGGTGACAATCGTGTGCCTGGACTTAGGATAC
GAHA01000016.1  ATGAAAACTCTGCTGCTGACCTTGGTGGTGGTGACAATCGTGTGCCTGGACTTAGGATAC
GAHA01000013.1  ATGAAAACTCTGCTGCTGACCTTGGTGGTGGTGACAATCGTGTGCCTGAACTTAGGATAC
DQ902576.1      ATGAAAACTCTGCTGCTGACCTTGGTGGTGGTGACAATCGTGTGCCTGGACTTAGGATAC
AY354200.1      ATGAAACCTGTGCTGCTGACCTTGGTGGTGGTGACAATTGTGTGCCTGGACTTAGGATAC


FJ790450.1      ---ACCATGACCTGTTGCAACCAACAGTCATCGCAACCTAAAACCACTAAAATGTGTGCA
FJ790447.1      ---ACCATGACCTGTTGCAACCAACAGTCATCGCAACCTAAAACCACTAAAATGTGCGCA
FJ790451.1      ---ACCATGACCTGTTGCAACCAACAGTCATCGCAACCTAAAACCACTAAAATGTGTGCA
FJ790449.1      ---ACCATGACCTGTTGCAACCAACAGTCATCGCAACCTAAAACCACTAAAATGTGTGCA
FJ790452.1      ---ACCGTGACCTGTTGCAACCAACAGTCATCGCAACCTAAAACCACTAAAATGTGTGCA
FJ790454.1      ---ACCGTGACCTGTTGCAACCAACAGTCATCGCAACCTAAAACCACTAAAACGTGTGCA
FJ790448.1      ---ACCATGACCTGTTGCAACCAACAGTCATCGCAACCTAAAACCACTAAAACGTGTGCA
FJ790455.1      ---ACCATGACCTGTTGCAACCAACAGTCATCGCAACCTAAAACCACTAAAACGTGTGCA
GAHF01000009.1  ---ACCATGACATGTTGCAACCAACAGTCATCGCAACCTAAAACCACTAAAACTTGTGAA
GAHF01000011.1  ---ACCATGACATGTTGCAACCAACAGTCATCGCAACCTAAAACCACTAAAACTTGTGAA
GAHF01000012.1  ---ACCATGACATGTTGCAACCAACAGTCATCGCAACCTAAAACCACTAAAACTTGTGAA
GAHF01000013.1  ---ACCATGACATGTTGCAACCAACAGTCATCGCAACCTAAAACCACTAAAACTTGTGAA
GAHF01000010.1  ---GCCATAACATGTTGCGACCAACAGTCATCGCAACCTAAAACCACTAAAACTTGTGAA
FJ752480.1      ---ACCATGACATGTTACAACCAACAGTCATCGCAACCTCAAACCACCACAACTTGTGCA
FJ752486.1      ---ACCATGACATGTTACAACCAACAGTCATCGCAACCTCAAACCACCACAACTTGTGCA
FJ752481.1      ---ACCATGACATGTTACAACCAACAGTCATCGCAACCTCAAACCACCACAACTTGTGCA
FJ752490.1      ---ACCATGACATGTTGCAACCAACAGTCATCGCAACCTCAAACCACCACAACTTGTGCA
FJ752482.1      ---ACCATGACATGTTACAACCAACAGTCATCGCAACCTCAAACCACCACAACTTGTGCA
FJ752489.1      ---ACCATGACATGTTACAACCAACAGTCATCGCAACCTCAAACCACCACAACTTGTGCA
FJ752488.1      ---ACCATGACATGTTACAACCAACAGTCATCGCAACCTCAAACCACCACAACTTGTGCA
FJ752487.1      ---ACCATGACATGTTACAACCAACAGTCATCGCAACCTCAAACCACCACAACTTGTGCA
EU003103.1      ---ACCATGACATGTTGCAACCAACAGTCATCGCAACCTAAAGCCACTACAACTTGTACA
EU003102.1      ---ACCATGACATGTTGCAACCAACAGTCATCGCAACCTAAAACCACTACAACTTGTACA
EF599317.1      ---ACCATGACATGTTGCAACCAACAGTCATCGCAACCTAAAACCACTACAACTTGTGCA
DQ917504.1      ---ACCATGACATGTTGCAACCAACAGTCATCGCAACCTAAAACCACTAAAACTTGTGCA
DQ917505.1      ---ACCATGACATGTTGCAACCAACAGTCATCGCAACCTAAAACCACTACAACTTGTGCA
DQ917498.1      ---ACCATGACATGTTGCAACCAACAGTCATCGCAACCTAAAACCACTACAATTTGTGCA
DQ917499.1      ---ACCATGACATGTTGCAACCAACAGTCATCGCAACCTAAAACCACTACAACTTGTGCA
DQ917501.1      ---ACCATGACATGTTGCAACCAACAGTCATCGCAACCTAAAACCACTACACCTTGTGCA
DQ917500.1      ---ACCATGACATGTTGCAACCAACAGTCATCGCAACCTAAAACCACTACACCTTGTGCA
EF405869.1      ---ACCATGACATGTTGCAACCAACAGTCATCGCAACCTAAAACCACTACAAATTGTGCA
AF159540.1      ---ACCATGACATGTTGCAACCAACAGTCATCGCAACCTAAAACCACTACAAATTGTGCA
AF159539.1      ---ACCATGACATGTTGCAACCAACAGTCATCGCAACCTAAAACCACTACAAATTGTGCA
EF405870.1      ---ACCATGACATGTTGCAACCAACAGTCATCGCAACCTAAAACCACTACAAATTGTGCA
EF121774.1      ---ACCATGACATGTTGCAACCAACAGTCATCGCAACCTAAAACCACTACAAATTGTGCA
AY742211.1      ---ACCATGACATGTTGCAACCAACAGTCATCGCAACCTAAAACCACTACAAATTGTGCA
X13373.1        ---ACCTTGACATGTTGCAACCAACAGTCATCGCAACCTAAAACCACTACAGATTGTGCA
X13372.1        ---ACCTTGACATGTTGCAACCAACAGTCATCGCAACCTAAAACCACTACAGATTGTGCA
DQ917503.1      ---ACCATGACATGTTGCAACCAACAGTCATCGCAACCTAAAACCATTACAACTTGTGCA
DQ917502.1      ---ACCATGACATGTTGCAACCAACAGTCATCACAACCTAAAACCATTACAACTTGTGCA
GAHF01000014.1  ---GCCATAACATGTTGCAACCAACAGTCATCGCAACCTAAAACCACTACAACTTGTACA
GAHB01000006.1  ---ACCAGGTCATGTTGCAACCAACAGTCATCGCAACCTAAAACCACTAAATGTTGTGAG
GAHB01000007.1  ---ACCAGGTCATGTTGCAACCAACAGTCATCGCAACCTAAAACCACTAAATGTTGTGAG
GAHB01000008.1  ---ACCAGGTCATGTTGCAACCAACAGTCATCGCAACCTAAAACCACTAAATGTTGTGAG
GAHJ01000011.1  ---ACCATGACATGTTACAACCAACAGTCATCGGAAGCTCAAACCACTACAACTTGTCCA
GAHJ01000012.1  ---ACCATGACATGTTACAACCAACAGTCATCAGAAGCTCAAACCACTACAACTTGTCCA
GAHJ01000013.1  ---ACCATGACATGTTACAACCAACAGTCATCGGAAGATCAAACCACTACAACTTGTCCA
GAHJ01000014.1  ---ACCATGACATGTTACAACCATCAGTCATCGGAAGCTCAAACCACTACAACTTGTCCA
GAHJ01000015.1  ---ACCATGACATGTTACAACCATCAGTCATCGGAAGCTCAAACCACTACAAGTTGTCCA
GAHB01000003.1  ---ACCAGGACATGTTGCAACCAACAGTCATCACAACCTAAAACCACTATAGATTGTCCA
GAHB01000005.1  ---ACCAGGACATGTTGCAACCAACAGTCATCACAACCTAAAACCACTATAGATTGTCCA
FJ752483.1      ---ACCATGACATGTTACAACCAACAGTTATCGCAACCTCAAACCACCACAACTTGTGCA
FJ752484.1      ---ACCATGACATGTTACAACCAACAGTCATCGCAACCTCAAACCACCACAACTTGTGCA
DQ917497.1      ---ACCATGACATGTTACAACCAACAGTCATCGGAAGCTAAAACCACTACAACTTGTTCA
EU029752.1      ---ACCATGACATGTTACAACCAACAGTCATCGGAAGCTAAAACCACTACAACTTGTTCA
AY691664.1      ---ACCATGACATGTTACAACCAACAGTCATCGGAAGCTAAAACCACTACAACTTGTTCA
DQ085855.1      ---ACCATGACATGTTACAACCAACAGTCATCGGAAGCTAAAACCACTACAACTTGTTCA
EU029751.1      ---ACCATGACATGTTACAACCAACAGTCATCGCAAGCTAAAACCACTACAACTTGTTCA
DQ917517.1      TGCTCCAGGACATGTTGCAACCAACAGTCATCGCAACCTAAAACCACTACAGTTTGTCCA
AB017935.1      ---ACCAGGAGATGTTACAACCAACAGTCATCGCAACCTAAAACCACTAAAAGTTGTCCA
AB017934.1      ---ACCAGGAGATGTTACAACCAACAGTCATCGCAACCTAAAACCACTAAAAGTTGTCCA
AB017933.1      ---ACCAGGAGATGTTACAACCAACAGTCATCGCAACCTAAAACCACTAAAAGTTGTCCA
AB017936.1      ---ACCAGGAGATGTTACAACCAACAGTCATCGCAACCTAAAACCACTAAAAGTTGTCCA
AB017937.1      ---ACCAGGAGATGTTACAACCAACAGTCATCGCAACCTAAAACCACTAAAAGTTGTCCA
AB017938.1      ---ACCAGGAGATGTTACAACCAACAGTCATCGCAACCTAAAACCACTAAAAGTTGTCCA
AB017941.1      ---ACCAGGAGATGTTACAACCAACAGTCATCGCAACCTAAAACCACTAAAAGTTGTCCA
AB017939.1      ---ACCAGGAGATGTTACAACCAACAGTCATCGCAACCTAAAACCACTAAAAGTTGTCCA
AB017954.1      ---ACCAGGAGATGTTACAACCAACAGTCATCGCAACCTAAAACCACTAAAAGTTGTCCA
AB017949.1      ---ACCAGGAGATGTTACAACCAACAGTCATCGCAACCTAAAACCACTAAAAGTTGTCCA
AB017953.1      ---ACCAGGAGATGTTACAACCAACAGTCATCGCAACCTAAAACCACTAAAAGTTGTCCA
AB017952.1      ---ACCAGGAGATGTTACAACCAACAGTCATCGCAACCTAAAACCACTAAAAGTTGTCCA
AB017951.1      ---ACCAGGAGATGTTACAACCAACAGTCATCGCAACCTAAAACCACTAAAAGTTGTCCA
AB017950.1      ---ACCAGGAGATGTTACAACCAACAGTCATCGCAACCTAAAACCACTAAAAGTTGTCCA
AB017947.1      ---ACCAGGAGATGTTACAACCAACAGTCATCGCAACCTAAAACCACTAAAAGTTGTCCA
AB017944.1      ---ACCAGGAGATGTTTCAACCAACAGTCATCGCAACCTAAAACCACTAAAAGTTGTCCA
AB017940.1      ---ACCAGGAGATGTTTCAACCAACAGTCATCGCAACCTAAAACCACTAAAAGTTGTCCA
AB017943.1      ---ACCAGGAGATGTTTCAACCAACAGTCATCGCAACCTAAAACCACTAAAAGTTGTCCA
AB017945.1      ---ACCAGGAGATGTTTCAACCAACAGTCATCGCAACCTAAAACCACTAAAAGTTGTCCA
AB017946.1      ---ACCAGGAGATGTTTCAACCAACAGTCATCGCAACCTAAAACCACTAAAAGTTGTCCA
AB017942.1      ---ACCAGGAGATGTTTCAACCAACAGTCATCGCAACCTAAAACCACAAAAAGTTGTCCA
AB017959.1      ---ACCAGAAGATGTTTCAACCACCCCTCATCACAACCTCAAACCAATAAAAGTTGTCCA
AB017956.1      ---ACCAGAAGATGTTTCAACCACCCCTCATCACAACCTCAAACCAATAAAAGTTGTCCA
AB017961.1      ---ACCAGAAGATGTTTCAACCACCCCTCATCACAACCTCAAACCAATAAAAGTTGTCCA
AB017963.1      ---ACCAGAAGATGTTTCAACCACCCCTCATCACAACCTCAAACCAATAAAAGTTGTCCA
AB017955.1      ---ACCAGAAGATGTTTCAACCAACAGTCATCAGAACCTCAAACCAATAAAAGTTGTCCA
AB017957.1      ---ACCAGAAGATGTTTCAACCAACAGTCATCAGAACCTCAAACCAATAAAAGTTGTCCA
AB017960.1      ---ACCAGAAGATGTTTCAACCACCCCTCATCACAACCTCAAACCAATAAAAGTTGTCCA
AB017964.1      ---ACCAGAAGATGTTTCAACCACCCCTCATCACAACCTCAAACCAATAAAAGTTGTCCA
AB017962.1      ---ACCAGAAGATGTTTCAACCACCCCTCATCACAACCTCAAACCAATAAAAGTTGTCCA
AB017958.1      ---ACCAGAAGATGTTTCAACCACCCCTCATCACAACCTCAAACCAATAAAAGTTGTCCA
AB017928.1      ---ACCAGAAGATGTTTCAACCAACAGTCATCAGAACCTCAAACCAATAAAAGTTGTCCA
AB017930.1      ---ACCAGGATATGTTTTAACCATCAGTCATCGCAACCGCAAACCACTAAAACTTGTTCA
AB017929.1      ---ACCAGGATATGTTTTAACCATCAGTCATCGCAACCGCAAACCACTAAAACTTGTTCA
AB017932.1      ---ACCAGGATATGTTTTAACCATCAGTCATCGCAACCGCAAACCACTAAAACTTGTTCA
X16950.1        ---ACCAGGATATGTTTTAACCATCAGTCATCGCAACCGCAAACCACTAAAACTTGTTCA
AB017931.1      ---ACCAGGATATGTTTTAACCATCAGTCATCGCAACCGCAAACCACTAAAACTTGTTCA
X02533.1        ---ACCAGGATATGTTTTAACCATCAGTCATCGCAACCGCAAACCACTAAAACTTGTTCA
AY471578.1      ---ACCCTGGAATGTCACAACCAACAATCATCGCAAACTCCAACCACTACAGGTTGTTCA
U42582.1        ---ACCCTGGAATGTCACAACCAACAATCATCGCAAACTCCAACCACTACAGGTTGTTCA
U77490.1        ---ACCCTGGAATGTCACAACCAACAATCATCGCAAACTCCAACAACTACAGGTTGTTCA
U58519.1        ---ACCCTGGAATGTCACAACCAACAATCATCGCAAACTCCAACAACTACAGGTTGTTCA
U77492.1        ---ACCCTGGAATGTCACAACCAACAATCATCGCAAACTCCAACCACTACAGGTTGTTCA
U58520.1        ---ACCCTGGAATGTCACAACCAACAATCATCGCAAACTCCAACCACTACAGGTTGTTCA
U77491.1        ---ACCCTGGAATGTCACAACCAACAATCATCGCAAACTCCAACCACTACAGGTTGTTCA
U58521.1        ---ACCCTGGAATGTCACAACCAACAATCATCGCAAACTCCAACCACTACAGGTTGTTCA
DQ066882.1      ---ACCCTGGAATGTCACAACCAACAATCATCGCAAACTCCAACCACTACAGGTTGTTCA
AF068052.1      ---ACCCTGGAATGTCACAACCAACAATCATCGCAAACTCCAACCACTACAGGTTGTTCA
AF161797.1      ---ACCCTGGAATGTCACAACCAACAATCATCGCAAACTCCAACCACTACAGGTTGTTCA
AJ239050.1      ---ACCCTGGAATGTCACAACCAACAATCATCGCAAACTCCAACCACTACAGGTTGTTCA
AF023272.1      ---ACCCTGGAATGTCACAACCAACAATCATCGCAAGCTCCAACCACTACAGGTTGTTCA
AF023271.1      ---ACCCTGGAATGTCACAACCAACAATCATCGGAAACTCCAACCACTACAGGTTGTTCA
AY471579.1      ---ACCCTGGAATGTCACAACCAACAATCATCGCAAACTCCAACAACTAAAACTTGTTCA
AF031472.1      ---ACCCTGGAATGTCACAACCAACAATCATCGCAAACTCCAACAACTAAAACTTGTTCA
AF088998.1      ------ATGGAATGTCACAACCAGCAATCATCGCAAACTCCAACCACTACAGGTTGTTCA
AF088997.1      ------ATGGAATGTCACAACCAACAATCATCGCAAGCTCCAACAACTAAAACTTGTTCA
EU196555.1      ---ACCTTCGTATGTCACAACCAACAGTCATCTCAACCTCCAACCACTACAAATTGTTCA
GAHA01000012.1  ---ACCAGGATATGTTTCAACCAACAGTCATGGCAACCTGAAACCACTACAACTTGTCCA
GAHA01000014.1  ---ACCAGGATATGTTTCAACCAACAGTCATGGCAACCTGAAACCACTACAACTTGTCCA
GAHA01000015.1  ---ACCAGGATATGTTTCAACCAACAGTTATGGCAACCTGAAACCACTACAACTTGTCCA
GAHA01000016.1  ---ACCAGGATATGTTTCAACCAACAGTCATGGCGACCTGAAACCACTACAACTTGTCCA
GAHA01000013.1  ---ACCAGGATATGTTACAACCAAAAGGCATCGCGACCTAAAACCACTATAACTTGTCCA
DQ902576.1      ---AGCTTGATATGTTTTAACCAAGAGACGTATCGACCTGAAACCACTACAACTTGTCCA
AY354200.1      ---ACCAGGATATGTTTAAAGCAAGAGCCGTTTCAACCTGAAACCACTACAACTTGTCCA


FJ790450.1      ------GAGAGCGCTTGCTATAAAAAGACTTGGAGAGATCACCGTGGAACTATA------
FJ790447.1      ------GAGAGCACTTGCTATAAAAAGACTTGGAGAGATCACCGTGGAACTATA------
FJ790451.1      ------GAGAGCACTTGCTATAAAAAGACTTGGAGAGATCACCGTGGAACTATA------
FJ790449.1      ------GAGAGCACTTGCTATAAAAAGACTTGGAGAGATCACCGTGGAACTATA------
FJ790452.1      ------GAGAGCACTTGCTATAAAAAGACTTGGAGAGATCACCGTGGAACTATA------
FJ790454.1      ------GAGAGCACTTGCTATAAAAAAGACTTGGAAAGATCCCGTGGAACTATA------
FJ790448.1      ------GAGAGCACTTGCTATAAAAAGACTTGGAAAGATCACCGTGGAACTATA------
FJ790455.1      ------GAGAGCACTTGCTATAAAAAGACTTGGAAAGATCACCGTGGAACTATA------
GAHF01000009.1  ------GAGAGCACTTGCTATAAAAAGACTTGGAGAGATCACCGTGGAACTATC------
GAHF01000011.1  ------GAGAGCACTTGCTATAAAAAGACTTGGAGAGATCACCGTGGAACTATC------
GAHF01000012.1  ------GAGAGCACTTGCTATAAAAAGACTTGGAGAGATCACCGTGGAACTATA------
GAHF01000013.1  ------GAGAGCACTTGCTATAAAAAGACTTGGAGAGATCACCGTGGAACTATC------
GAHF01000010.1  ------GAGAGCACTTGCTATAAAAAGACTTGGAGAGATCACCGTGGAACTATA------
FJ752480.1      ------GAGAGCTCTTGCTATAAAAAGACTTGGAGAGATCACCGTGGAACTATA------
FJ752486.1      ------GAGAGCTCTTGCTATAAAAAGACTTGGAGAGATCACCGTGGAACTATA------
FJ752481.1      ------GAGAGCTCTTGCTATAAAAAGACTTGGAGAGATCACCGTGGAACTATA------
FJ752490.1      ------GAGAGCTCTTGCTATAAAAAGACTTGGAGAGATCACCGTGGAACTATA------
FJ752482.1      ------GAGAGCTCTTGCTATAAAAAGACTTGGAGAGATCACCGTGGAACTATA------
FJ752489.1      ------GAGAGCTCTTGCTATAAAAAGACTTGGAGAGATCACCGTGGAACTATA------
FJ752488.1      ------GAGAGCTCTTGCTATAAAAAGACTTGGAGAGATCACCGTGGAACTATA------
FJ752487.1      ------GAGAGCTCTTGCTATAAAAAGACTTGGAGAGATCACCGTGGAACTATA------
EU003103.1      ------GAGAGCTCTTGCTATAAAAAGACTTGGAGAGATCACCGTGGAACTATA------
EU003102.1      ------GAGAGCTCTTGCTATAAAAAGACTTGGAGAGATCACCGTGGAACTATA------
EF599317.1      ------GAGAGCTCTTGCTATAAAAAGACTTGGAGAGATCACCGTGGAACTATA------
DQ917504.1      ------GAGAGCTCTTGCTATAAAAAGACTTGGAGAGATCACCGTGGAACTATA------
DQ917505.1      ------GAGAGCTCTTGCTATAAAAAGACTTGGAGAGATCACCGTGGAACTATA------
DQ917498.1      GGTGGGGAGAGCTCTTGCTATAAAAAGACTTGGAGCGATCACCGTGGATCTAGA------
DQ917499.1      GGTGGGGAGAGCTCTTGCTATAAAAAGACTTGGAGCGATCACCGTGGATCTAGA------
DQ917501.1      ------GAGAGCTCTTGCTATAAAAAGACTTGGAAAGATCACCGTGGAACTATA------
DQ917500.1      ------GAGAGCTCTTGCTATAAAAAGACTTGGAAAGATAACCGTGGAACTATA------
EF405869.1      ------GAGAGCTCTTGCTATAAAAAGACTTGGAGCGATCACCGTGGAACTAGA------
AF159540.1      ------GAGAGCTCTTGCTATAAAAAGACTTGGAGCGATCACCGTGGAACTAGA------
AF159539.1      ------GAGAGCTCTTGCTATAAAAAGACTTGGAGCGATCACCGTGGAACTAGA------
EF405870.1      ------GAGAGCTCTTGCTATAAAAAGACTTGGAGCGATCACCGTGGAACTAGA------
EF121774.1      ------GAGAGCTCTTGCTATAAAAAGACTTGGAGCGATCACCGTGGAACTAGA------
AY742211.1      ------GGGAACTCTTGCTATAAAAAGACTTGGAGCGATCACCGTGGAACTATA------
X13373.1        ------GATAACTCTTGCTATAAAATGACTTGGAGGGATCACCGTGGAACTAGA------
X13372.1        ------GATGACTCTTGCTATAAAAAGACTTGGAAGGATCACCGTGGAACTAGA------
DQ917503.1      ------GAGAGCTCTTGCTATAAAAAGACTTGGAAAGATCACCATGGAACTAGA------
DQ917502.1      ------GAGAGCTCTTGCTATAAAAAGACTTGGAAAGATCACCATGGAACTAGA------
GAHF01000014.1  ------GAGAGCTCTTGCTATAAAAAGACTTGGAGAGATCACCGTGGAAGTATA------
GAHB01000006.1  ------GAGAACTCTTGCTATAAAAAGACTTGGAGTGATCACCGTGGAACTATA------
GAHB01000007.1  ------GAGAACTCTTGCTATAAAAAGACTTGGAGTGATCACCGTGGAACTATA------
GAHB01000008.1  ------GAGAACTCTTGCTATAAAAAGACTTGGAGTGATCACCGTGGAACTATA------
GAHJ01000011.1  GGTGGGGTGAGCTCTTGCTATAAAAAGACTTGGAGAGATCACCGTGGAACTATA------
GAHJ01000012.1  GGTGGGGTGAGCTCTTGCTATAAAAAGACTTGGAGAGATCACCGTGGAACTATA------
GAHJ01000013.1  GGTGGGGTGAGCTCTTGCTATAAAAAGACTTGGAGAGATCACCGTGGAACTATA------
GAHJ01000014.1  GGTGGGGTGAGCTCTTGCTATAAAAAGACTTGGAGAGATCACCGTGGAACTATA------
GAHJ01000015.1  GGTGGGGTGAGCTCTTGCTATAAAAAGACTTGGAGAGATCACCGTGGAACTATA------
GAHB01000003.1  AGTGGGGAGGACTCTTGCTATAAAAGCTCTTGGAGAGGTCAACATGGTTCCTACGGTGGA
GAHB01000005.1  AGTGGGGAGGACTCTTGCTATAAAAGCTCTTGGAGAGGTCAACATGGTTCCTACGGTGGA
FJ752483.1      ------GAGAGCTTTTGCTATAAAAAGACTTGGAGT---------GGAACTATA------
FJ752484.1      ------GAGAGCTTTTGCTATAAAAAGACTTGGAGT---------GGAACTATA------
DQ917497.1      GGTGGGGTGAGCTCTTGCTATAAAGAGACTTGGTATGATGGCCGTGGAACTAGA------
EU029752.1      GGTGGGGTGAGCTCTTGCTATAAAGAGACTTGGTATGATGGCCGTGGAACTAGA------
AY691664.1      GGTGGGGTGAGCTCTTGCTATAAAAAGACTTGGAGTGATGGCCGTGGAACTAGA------
DQ085855.1      GGTGGGGTGAGCTCTTGCTATAAAAAGACTTGGAGTGATGGCCGTGGAACTATA------
EU029751.1      GGTGGGGTGAGCTCTTGCTATAGAAAGACTTGGAGTGATATCCGTGGAACTATA------
DQ917517.1      GATGGGGAGAAGTCTTGCTATAAAAAGTCTTGGAGAGATCACCGTGGAACTAGA------
AB017935.1      CCTGGGGAGAACTCTTGCTATAACAAGCAGTGGAGAGATCACCGTGGATCTATA------
AB017934.1      CCTGGGGAGAACTCTTGCTATAACAAGCAGTGGAGAGATCACCGTGGATCTATA------
AB017933.1      CCTGGGGAGAACTCTTGCTATAACAAGCAGTGGAGAGATCACCGTGGATCTATA------
AB017936.1      CCTGGGGAGAACTCTTGCTATAACAAGCAGTGGAGAGATCACCGTGGATCTATA------
AB017937.1      CCTGGGGAGAACTCTTGCTATAACAAGCAGTGGAGAGATCACCGTGGATCTATA------
AB017938.1      CCTGGGGAGAACTCTTGCTATAACAAGCAGTGGAGAGATCACCGTGGATCTATA------
AB017941.1      CCTGGGGAGAACTCTTGCTATAACAAGCAGTGGAGAGATCACCGTGGATCTATA------
AB017939.1      CCTGGGGAGAACTCTTGCTATAACAAGCAGTGGAGAGATCACCGTGGATCTATA------
AB017954.1      CCTGGGGAGAACTCTTGCTATAACAAGCAGTGGAGAGATCACCGTGGATCTATA------
AB017949.1      CCTGGGGAGAACTCTTGCTATAACAAGCAGTGGAGAGATCACCGTGGATCTATA------
AB017953.1      CCTGGGGAGAACTCTTGCTATAACAAGCAGTGGAGAGATCACCGTGGATCTATA------
AB017952.1      CCTGGGGAGAACTCTTGCTATAACAAGCAGTGGAGAGATCACCGTGGATCTATA------
AB017951.1      CCTGGGGAGAACTCTTGCTATAACAAGCAGTGGAGAGATCACCGTGGATCTATA------
AB017950.1      CCTGGGGAGAACTCTTGCTATAACAAGCAGTGGAGAGATCACCGTGGATCTATA------
AB017947.1      CCTGGGGAGAACTCTTGCTATAACAAGCAGTGGAGAGATCACCGTGGATCTATA------
AB017944.1      CTTGGGGAGAACTCTTGCTATAACAAGCAGTGGAGAGATCACCGTGGATCTATA------
AB017940.1      CTTGGGGAGAACTCTTGCTATAACAAGCAGTGGAGAGATCACCGTGGATCTATA------
AB017943.1      CTTGGGGAGAACTCTTGCTATAACAAGCAGTGGAGAGATCACCGTGGATCTATA------
AB017945.1      CCTGGGGAGAACTCTTGCTATAACAAGCAGTGGAGAGATCACCGTGGATCTATA------
AB017946.1      CCTGGGGAGAACTCTTGCTATAACAAGCAGTGGAGAGATCACCGTGGATCTATA------
AB017942.1      CTTGGGGAGAACTCTTGCTATAACAAGCAGTGGAGAGATCACCGTGGATCTATA------
AB017959.1      CCTGGGGAGAACTCTTGCTATAACAAGCAGTGGAGAGATCACCGTGGAACTATA------
AB017956.1      CCTGGGGAGAACTCTTGCTATAACAAGCAGTGGAGAGATCACCGTGGAACTATA------
AB017961.1      CCTGGGGAGAACTCTTGCTATAACAAGCAGTGGAGAGATCACCGTGGAACTATA------
AB017963.1      CCTGGGGAGAACTCTTGCTATAACAAGCAGTGGAGAGATCACCGTGGAACTATA------
AB017955.1      CCTGGGGAGAACTCTTGCTATAACAAGCAGTGGAGAGATCACCGTGGAACTATA------
AB017957.1      CCTGGGGAGAACTCTTGCTATAACAAGCAGTGGAGAGATCACCGTGGAACTATA------
AB017960.1      CCTGGGGAGAACTCTTGCTATAACAAGCAGTGGAGAGATCACCGTGGAACTATA------
AB017964.1      CCTGGGGAGAACTCTTGCTATAACAAGCAGTGGAGAGATCACCGTGGAACTATA------
AB017962.1      CCTGGGGAGAACTCTTGCTATAACAAGCAGTGGAGAGATCACCGTGGAACTATA------
AB017958.1      CCTGGGGAGAACTCTTGCTATAACAAGCAGTGGAGAGATCACCGTGGAACTATA------
AB017928.1      CCTGGGGAGAACTCTTGCTATAGAAAGCAGTGGAGAGATCACCGTGGAACTATA------
AB017930.1      CCTGGGGAGAGCTCTTGCTATCACAAGCAATGGAGCGATTTCCGTGGAACTATA------
AB017929.1      CCTGGGGAGAGCTCTTGCTATCACAAGCAATGGAGCGATTTCCGTGGAACTATA------
AB017932.1      CCTGGGGAGAGCTCTTGCTATAACAAGCAATGGAGCGATTTCCGTGGAACTATA------
X16950.1        CCTGGGGAGAGCTCTTGCTATCACAAGCAATGGAGCGATTTCCGTGGAACTATA------
AB017931.1      CCTGGGGAGAGCTCTTGCTATCACAAGCAATGGAGCGATTTCCGTGGAACTATA------
X02533.1        CCTGGGGAGAGCTCTTGCTATAACAAGCAATGGAGCGATTTCCGTGGAACTATA------
AY471578.1      GGTGGGGAGACCAATTGCTATAAAAAGCGTTGGCGTGATCACCGTGGATATAGA------
U42582.1        GGTGGGGAGACCAATTGCTATAAAAAGCGTTGGCGTGATCACCGTGGATATAGA------
U77490.1        GGTGGGGAGACCAATTGCTATAAAAAGCGTTGGCGTGATCACCGTGGATATAGA------
U58519.1        GGTGGGGAGACCAATTGCTATAAAAAGCGTTGGCGTGATCACCGTGGATATAGA------
U77492.1        GGTGGGGAGACCAATTGCTATAAAAAGCGTTGGCGTGATCACCGTGGATATAGA------
U58520.1        GGTGGGGAGACCAATTGCTATAAAAAGCGTTGGCGTGATCACCGTGGATATAGA------
U77491.1        GGTGGGGAGACCAATTGCTATAAAAAGCGTTGGCGTGATCACCGTGGATATAGA------
U58521.1        GGTGGGGAGACCAATTGCTATAAAAAGCGTTGGCGTGATCACCGTGGATATAGA------
DQ066882.1      GGTGGGGAGACCAATTGCTATAAAAAGCGTTGGCGTGATCACCGTGGATATAGA------
AF068052.1      GGTGGGGAGACCAATTGCTATAAAAAGCGTTGGCGTGATCACCGTGGATATAGA------
AF161797.1      GGTGGGGAGACCAATTGCTATAAAAAGCGTTGGCGTGATCACCGTGGATATAGA------
AJ239050.1      GGTGGGGAGACCAATTGCTATAAAAAGCGTTGGCGTTATCACCGTGGATATAGA------
AF023272.1      GGTGGGGAGACCAATTGCTATAAAAAGGGTTGGCGTGATCACCGTGGATATAGA------
AF023271.1      GGTGGGGAGACCAATTGCTATAAAAAGCGTTGGCGTGATCACCGTGGATATAGA------
AY471579.1      ---GGGGAGACCAATTGCTATAAAAAGTGGTGGTCTGATCACCGTGGAACTATA------
AF031472.1      ---GGGGAGACCAATTGCTATAAAAAGTGGTGGTCTGATCACCGTGGAACTATA------
AF088998.1      GGTGGGGAGACCAATTGCTATAAAAAGTGGTGGTCTGATCACCGTGGAACTATA------
AF088997.1      ---GGGGAGACCAATTGCTATAAAAAGTGGTGGTCTGATCACCGTGGAACTATA------
EU196555.1      GGTGGGGAGAACAAGTGCTATAAAAAGCAGTGGTCTGATCACCGTGGATCTATA------
GAHA01000012.1  GATGGGGAGACCTCTTGCTATAAAAAGACTTTGATCAGTTTGTTTAGAATTCTA------
GAHA01000014.1  GATGGGGAGACCTCTTGCTATAAAAAGACTTTGATCAGTTTGTTTAGAATTCTA------
GAHA01000015.1  GATGGGGAGACCTCTTGCTATAAAAAGAATTTGATCAATTTGTTTAGAATTCCA------
GAHA01000016.1  GATGGGGAGAACACTTGCTATAAAAAGGTTTTCATGACTCCCTTTAGAATTCCA------
GAHA01000013.1  GATGGGGAGACCTCTTGCTATAAAAAGGATTTGATGAGTTCCTTTGGAATTCTA------
DQ902576.1      GATGGGGAGGACACTTGCTATAGTACATTTTGGAATGATCACCATGGAGTTAAA------
AY354200.1      GAAGGGGAGGATGCTTGCTATAATTTGTTTTGGAGTGATCACAGTGAAATTAAA------


FJ790450.1      ------ATTGAAAGGGGATGTGGTTGCCCTAAAGTGAAGCCCGGTATTAAACTTGAATGT
FJ790447.1      ------ATTGAAAGGGGATGTGGTTGCCCTAAAGTGAAGCCCGGTATTAAACTTGAATGT
FJ790451.1      ------ATTGAAAGGGGATGTGGTTGCCCTAAAGTGAAGCCCGGTATTAAACTTGAATGT
FJ790449.1      ------ATTGAAAGGGGATGTGGTTGCCCTAAAGTGGAGCCCGGTATTAAACTTGAATGT
FJ790452.1      ------ATTGAAAGGGGATGTGGTTGCCCTAAAGTGAAGCCCGGTATTAAACTTGAATGT
FJ790454.1      ------ATTGAAAGGGGATGTGGTTGCCCTAAAGTGAAGCCCGGTATTAAACTTGAATGT
FJ790448.1      ------ATTGAAAGGGGATGTGGTTGCCCTAAAGTGAAGCCCGGTATTAAACTTGAATGT
FJ790455.1      ------ATTGAAAGGGGATGTGGTTGCCCTAAAGTGAAGCCCGGTATTAAACTTGAATGT
GAHF01000009.1  ------ATTGAAAGGGGATGTGGTTGCCCTAAGGTGAAGCCCGGTATTCAACTTGAATGT
GAHF01000011.1  ------ATTGAAAGGGGATGTGGTTGCCCTAAGGTGAAGCCCGGTATTCAACTTGAATGT
GAHF01000012.1  ------ATTGAAAGGGGATGTGGTTGCCCTAAGGTGAAGCCCGGTATTCAACTTGAATGT
GAHF01000013.1  ------ATTGAAAGGGGATGTGGTTGCCCTAAGGTGAAGCCCGGTATTCAACTTGAATGT
GAHF01000010.1  ------ATTGAAAGGGGATGTGGTTGCCCTAAGGTGAAGCCCGGTATTCAACTTGAATGT
FJ752480.1      ------ATTGAAAGGGGATGTGGTTGCCCTACCGTGAAGCCCGGTATTCAACGTGTATGT
FJ752486.1      ------ATTGAAAGGGGATGTGGTTGCCCTACCGTGAAGCCCGGTATTCAACGTGTATGT
FJ752481.1      ------ATTGAAAGGGGATGTGGTTGCCCTACCGTGAAGCCCGGTATTCAACGTGTATGT
FJ752490.1      ------ATTGAAAGGGGATGTGGTTGCCCTACCGTGAAGCCCGGTATTCAACGTGTATGT
FJ752482.1      ------ATTGAAAGGGGATGTGGTTGCCCTACCGTGAAGCCCGGTATTCAACGTGTATGT
FJ752489.1      ------ATTGAAAGGGGATGTGGTTGCCCTACCGTGAAGCCCGGTATTCGACGTGTATGT
FJ752488.1      ------ATTGAAAGGGGATGTGGTTGCCCTACCGTGAAGCCCGGTATTCAACGTGTATGT
FJ752487.1      ------ATTGAAAGGGGATGTGGTTGCCCTACCGTGAAGCCCGGTATTCAACGTGTATGT
EU003103.1      ------ATTGAAAGGGGATGTGGTTGCCCTAACGTGAAGCCCGGTGTTCAACTTGTATGT
EU003102.1      ------ATTGAAAGGGGATGTGGTTGCCCTAACGTGAAGCCCGGTGTTCAACTTGTATGT
EF599317.1      ------ATTGAAAGGGGATGTGGTTGCCCTAACGTGAAGCCCGGTATTCAACTTGTATGT
DQ917504.1      ------ACTGAAAGGGGATGTGGTTGCCCTAGCGTGAAACCCGGTATTCAACTTGAATGT
DQ917505.1      ------ACTGAAAGGGGATGTGGTTGCCCTAACGTGAAGCCCGGCGTTCAAATTAATTGT
DQ917498.1      ------ACTGAAAGGGGATGTGGTTGCCCTCACGTGAAGCCCGGTATTAAACTTACATGT
DQ917499.1      ------ACTGAAAGGGGATGTGGTTGCCCTCACGTGAAGCCCGGTATTAAACTTACATGT
DQ917501.1      ------ATTGAAAGGGGATGTGGTTGCCCTAACGTGAAGCCCGGTATTGATCTTATGTGT
DQ917500.1      ------ATTGAAAGGGGATGTGGTTGCCCTAACGTGAAGCCCGGTATTGATCTTATGTGT
EF405869.1      ------ATTGAAAGGGGATGTGGTTGCCCTCAGGTGAAGCCCGGTATTAAACTTGAATGT
AF159540.1      ------ATTGAAAGGGGATGTGGTTGCCCTCAGGTGAAGCACGGTATTAAACTTGAATGT
AF159539.1      ------ATTGAAAGGGGATGTGGTTGCCCTCAGGTGAAGCGCGGTATTAAACTTGAATGT
EF405870.1      ------ATTGAAAGGGGATGTGGTTGCTCTCAGGTGAAGCCCGGTATTAAACTTGAATGT
EF121774.1      ------ATTGAAAGGGGATGTGGTTGCCCTCAGGTGAAGAGCGGTATTAAACTTGAATGT
AY742211.1      ------ATTGAAAGGGGATGTGGTTGCCCTCAGGTGAAGAGCGGTATTAAACTTGAATGT
X13373.1        ------ATTGAAAGGGGATGTGGTTGCCCTCAGGTGAAGCCCGGTATTAAACTTGAATGT
X13372.1        ------ATTGAAAGGGGATGTGGTTGCCCTCAGGTGAAGCCCGGTATTAAACTTGAATGT
DQ917503.1      ------ATTGAAAGGGGATGTGGTTGCCCTAAAGTGAAGCCCGGTGTTGGACTTGAATGT
DQ917502.1      ------ATTGAAAGGGGATGTGGTTGCCCTCCCAGGAAGCCCCTTATTGATCTTATATGT
GAHF01000014.1  ------ACTGAAAGGGGATGTGGTTGCCCTGAGGTAAAGACCGGTGTTGGAATTAAATGT
GAHB01000006.1  ------ATTGAAAGGGGATGTGGTTGCCCTCACGTGAAGAAAGGTATTAAACTTACATGT
GAHB01000007.1  ------ATTGAAAGGGGATGTGGTTGCCCTCACGTGAAGAAAGGTATTAAACTTACATGT
GAHB01000008.1  ------ATTGAAAGGGGATGTGGTTGCCCTCACGTGAAGAAAGGTATTGCACTTACATGT
GAHJ01000011.1  ------ATTGAAAGGGGATGTGGTTGCCCTGACGTGAAGCCCGGTGTTGGACGTACATGT
GAHJ01000012.1  ------ATTGAAAGGGGATGTGGTTGCCCTGACGTGAAGCCCGGTGTTGGACGTACATGT
GAHJ01000013.1  ------ATTGAAAGGGGATGTGGTTGCCCTGACGTGAAGCCCGGTGTTGGACGTACATGT
GAHJ01000014.1  ------ATTGAAAGGGGATGTGGTTGCCCTGACGTGAAGCCTGGTGTTGGACGTACATGT
GAHJ01000015.1  ------ATTGAAAGGGGATGTGGTTGCCCTGACGTGAAGCCCGGTGTTGGACGTACATGT
GAHB01000003.1  ATGAGAAGTGAAAGGGGATGTGGTTGCCCCCACGTGAAGAAAGGTATTACACTTACATGT
GAHB01000005.1  ATGAGAAGTGAAAGGGGATGTGGTTGCCCTCACGTGAAGAAAGGTATTACACTTACATGT
FJ752483.1      ------ATTGAAAGGGGATGTGGTTGCCCTCCCATGAAGCCCCCTATTAGACTGAAATGT
FJ752484.1      ------ATTGAAAGGGGATGTGGTTGCCCTCCCTTGAAGCCCCCTATTAGAATGAAATGT
DQ917497.1      ------ATTGAAAGGGGATGTGGTTGCCCTAGAGCGAAGAAAGGTATTGAACGTATATGT
EU029752.1      ------ATTGAAAGGGGATGTGGTTGCCCTAGAGCGAAGAAAGGTATTGAACGTATATGT
AY691664.1      ------ATTGAAAGGGGATGTGGTTGCCCTAGCGTGAAGAAAGGTATTGAACGTATATGT
DQ085855.1      ------ATTGAAAGGGGATGTGGTTGCCCTAGCGTGAAGAAAGGTATTGAACGTATATGT
EU029751.1      ------ATTGAAAGGGGATGTGGTTGCCCTAGCGTGAAGAAAGGTATTGAACGTATATGT
DQ917517.1      ------AGTGAAAGGGGATGTGGTTGCCCTACTGTGAAGCCCGGTGTAAACCGTGAATGT
AB017935.1      ------ACTGAAAGGGGATGTGGTTGCCCCACAGTGAAGCCCGGAATAAAACTTAGATGT
AB017934.1      ------ACTGAAAGGGGATGTGGTTGCCCCACAGTGAAGCCCGGAATAAAACTTAGATGT
AB017933.1      ------ACTGAAAGGGGATGTGGTTGCCCCACAGTGAAGCCCGGAATAAAACTTAGATGT
AB017936.1      ------ACTGAAAGGGGATGTGGTTGCCCCACAGTGAAGCCCGGAATAAAACTTAGATGT
AB017937.1      ------ACTGAAAGGGGATGTGGTTGCCCCACAGTGAAGCCCGGAATAAAACTTAGATGT
AB017938.1      ------ACTGAAAGGGGATGTGGTTGCCCCACAGTGAAGCCCGGAATAAAACTTAGATGT
AB017941.1      ------ACTGAAAGGGGATGTGGTTGCCCCACAGTGAAGCCCGGAATAAAACTTAGATGT
AB017939.1      ------ACTGAAAGGGGATGTGGTTGCCCCACAGTGAAGCCCGGAATAAAACTTAGATGT
AB017954.1      ------ACTGAAAGGGGATGTGGTTGCCCCAAAGTGAAGCCCGGAATAAAACTTAGATGT
AB017949.1      ------ACTGAAAGGGGATGTGGTTGCCCCAAAGTGAAGCCCGGAATAAAACTTAGATGT
AB017953.1      ------ACTGAAAGGGGATGTGGTTGCCCCAAAGTGAAGCCCGGAATAAAACTTAGATGT
AB017952.1      ------ACTGAAAGGGGATGTGGTTGCCCCAAAGTGAAGCCCGGAATAAAACTTAGATGT
AB017951.1      ------ACTGAAAGGGGATGTGGTTGCCCCAAAGTGAAGCCCGGAATAAAACTTAGATGT
AB017950.1      ------ACTGAAAGGGGATGTGGTTGCCCCAAAGTGAAGCCCGGAATAAAACTTAGATGT
AB017947.1      ------ACTGAAAGGGGATGTGGTTGCCCCAAAGTGAAGCCCGGAATAAAACTTAGATGT
AB017944.1      ------ACTGAAAGGGGATGTGGTTGCCCCAAAGTGAAGCCCGGAATAAAACTTAGATGT
AB017940.1      ------ACTGAAAGGGGATGTGGTTGCCCCAAAGTGAAGCCCGGAATAAAACTTAGATGT
AB017943.1      ------ACTGAAAGGGGATGTGGCTGCCCCAAAGTGAAGCCCGGAATAAAACTTAGATGT
AB017945.1      ------ACTGAAAGGGGATGTGGTTGCCCCAAAGTGAAGCCCGGAATAAAACTTAGATGT
AB017946.1      ------ACTGAAAGGGGATGTGGTTGCCCCAAAGTGAAGCCCGGAATAAAACTTAGATGT
AB017942.1      ------ACTGAAAGGGGGTGTGGTTGCCCCAAAGTGAAGCCCGGAATAAAACTTAGATGT
AB017959.1      ------ACTGAAAGGGGATGCGGTTGCCCCCAAGTGAAGTCCGGTATTAAACTTACATGT
AB017956.1      ------ACTGAAAGGGGATGCGGTTGCCCCCAAGTGAAGTCCGGTATTAAACTTACATGT
AB017961.1      ------ACTGAAAGGGGATGCGGTTGCCCCCAAGTGAAGTCCGGTATTAAACTTACATGT
AB017963.1      ------ACTGAAAGGGGATGCGGTTGCCCCCAAGTGAAGTCCGGTATTAAACTTACATGT
AB017955.1      ------ACTGAAAGGGGATGCGGTTGCCCCCAAGTGAAGTCCGGTATTAAACTTACATGT
AB017957.1      ------ATTGAAAGGGGATGCGGTTGCCCCCAAGTGAAGTCCGGTATTAAACTTACATGT
AB017960.1      ------ACTGAAAGGGGATGCGGTTGCCCCACAGTGAAGCCCGGTATTAAACTTACATGT
AB017964.1      ------ACTGAAAGGGGATGCGGTTGCCCCACAGTGAAGCCCGGTATTAAACTTACATGT
AB017962.1      ------ATTGAAAGGGGATGCGGTTGCCCCACAGTGAAGCCCGGTATTAAACTTACATGT
AB017958.1      ------ATTGAAAGGGGATGCGGTTGCCCCACAGTGAAGCCCGGTATTAAACTTACATGT
AB017928.1      ------ATTGAAAGGGGATGCGGTTGCCCCACAGTGAAGCCCGGTATTAAACTTAGATGT
AB017930.1      ------ATTGAAAGGGGATGTGGTTGCCCCACAGTGAAGCCCGGTATTAAACTCAGTTGT
AB017929.1      ------ATTGAAAGGGGATGTGGTTGCCCCACAGTGAAGCCCGGTATTAAACTCAGTTGT
AB017932.1      ------ATTGAAAGGGGATGTGGTTGCCCCACAGTGAAGCCCGGTATTAAACTCAGTTGT
X16950.1        ------ATTGAAAGGGGATGTGGTTGCCCCACAGTGAAGCCCGGTATTAAACTCAGTTGT
AB017931.1      ------ATTGAAAGGGGATGTGGTTGCCCCACAGTGAAGCCCGGTATTAAACTCAGTTGT
X02533.1        ------ATTGAAAGGGGATGTGGTTGCCCCACAGTGAAGCCCGGTATTAAACTCAGTTGT
AY471578.1      ------ACCGAGAGGGGATGTGGTTGCCCTTCAGTGAAGAACGGCATTGAAATTAACTGT
U42582.1        ------ACCGAGAGGGGATGTGGTTGCCCTTCAGTGAAGAACGGCATTGAAATTAACTGT
U77490.1        ------ACCGAGAGGGGATGTGGTTGCCCTTCAGTGAAGAACGGCATTGAAATTAACTGT
U58519.1        ------ACCGAGAGGGGATGTGGTTGCCCTTCAGTGAAGAACGGCATTGAAATTAACTGT
U77492.1        ------ACCGAGAGGGGATGTGGTTGCCCTTCAGTGAAGAATGGCATTGAAATTAACTGT
U58520.1        ------ACCGAGAGGGGATGTGGTTGCCCTTCAGTGAAGAATGGCATTGAAATTAACTGT
U77491.1        ------ACCGAGAGGGGATGTGGTTGCCCTAGTGTGAAGAACGGCATTGAAATTAACTGT
U58521.1        ------ACCGAGAGGGGATGTGGTTGCCCTAGTGTGAAGAACGGCATTGAAATTAACTGT
DQ066882.1      ------ACCGAGAGGGGATGTGGTTGCCCTTCAGTGAAGAACGGCATTGAAATTAACTGT
AF068052.1      ------ACCGAGAGGGGATGTGGTTGCCCTTCAGTGAAGAACGGCATTGAAATTAACTGT
AF161797.1      ------ACCGAGAGGGGATGTGGTTGCCCTATAGTGAAGAACGGCATTGAAAGTAACTGT
AJ239050.1      ------ACCGAGAGGGGATGTGGTTGCCCTTCAGTGAAGAACGGCATTGAAATTAACTGT
AF023272.1      ------ATCGAGAGGGGATGTGGTTGCCCTTCAGTGAAGAAAGGCATTGAAATTAACTGT
AF023271.1      ------ATCGAGAGGGGATGTGGTTGCCCTTCAGTGAAGAAAGGCATTGAAATTAACTGT
AY471579.1      ------ATCGAAAGGGGATGTGGTTGCCCTAAAGTGAAGCCCGGTGTTAATCTTAACTGT
AF031472.1      ------ATCGAAAGGGGATGTGGTTGCCCTAAAGTGAAGCCCGGCGTGAACCTTAACTGT
AF088998.1      ------ATCGAAAGGGGATGTGGTTGCCCTAAAGTGAAGCCCGGTGTTAATCTTAACTGT
AF088997.1      ------ATCGAAAGGGGATGTGGTTGCCCTAAAGTGAAGCCCGGTGTTAATCTTAACTGT
EU196555.1      ------ACCGAAAGGGGATGTGGTTGCCCTACAGTGAAGAAAGGTATTAAACTTCACTGT
GAHA01000012.1  ------ATTGAAAAGGGATGTGGTTGCCCTAAGGAGAGGAGCAATTTTAGACTTATGTGT
GAHA01000014.1  ------ATTGAAAAGGGATGTGGTTGCCCTAAGGAGAGGAGCAATTTT------ATGTGT
GAHA01000015.1  ------ATTGAAAGGGGATGTGGTTGCCCTAAGGAGAGGGGCTATTTTAGACTTATGTGT
GAHA01000016.1  ------ATTGAAAGGGGATGTGGTTGCCCTAAGGAGAGGCGCAGTTTTAGACTTATGTGT
GAHA01000013.1  ------ATTCTAAGGGGATGCGGTTGCCCTAAGGAGGTCCCCAATCTTTTACTTATGTGT
DQ902576.1      ------ATCGAAAGGGGATGTGGTTGCCCTAGAGTGAATCCCCCTATTTCCATTATCTGT
AY354200.1      ------ATCGAAATGGGATGCGGTTGCCCTAAAACGGAGCCCTATACTAACCTTTACTGT


FJ790450.1      TGCAAAACAGATGAATGCAACAAT---------------------
FJ790447.1      TGCAAAACAGATGAATGCAACAAT---------------------
FJ790451.1      TGCAAAACAGATGAATGCAGCAAT---------------------
FJ790449.1      TGCAAAACAGATGAATGCAACAAT---------------------
FJ790452.1      TGCAAAACAGATGAATGCAACAAT---------------------
FJ790454.1      TGCAAAACAGATGAATGCAACAAT---------------------
FJ790448.1      TGCAAAACAGATGAATGCAACAAT---------------------
FJ790455.1      TGC---------------AACAGA---------------------
GAHF01000009.1  TGCAGAACAGACGAATGCAACAAT---------------------
GAHF01000011.1  TGCAGAACAGATGAATGCAACAAT---------------------
GAHF01000012.1  TGCAGAACAGACGAATGCAATAAT---------------------
GAHF01000013.1  TGCAGAACAGACGAATGCAACAAT---------------------
GAHF01000010.1  TGCGGAAAAGACGAATGCAACAAT---------------------
FJ752480.1      TGCGCAACAGACAAATGCAACAAT---------------------
FJ752486.1      TGCGTAACAGACAAATGCAACAAT---------------------
FJ752481.1      TGCGCAACAGACAAATGCAACAAT---------------------
FJ752490.1      TGCGCAACAGACAAATGCAACAAT---------------------
FJ752482.1      TGCGCAACAGACAAATGCAACAAT---------------------
FJ752489.1      TGCGCAACAGACAAATGCAACAAT---------------------
FJ752488.1      TGCGCAACAGACAAATACAACAAT---------------------
FJ752487.1      TGCTCAACAGACAAGTGCAACCCACATCCGGCACACCAATCTCGT
EU003103.1      TGCGAAACAAACGAATGCAACAAT---------------------
EU003102.1      TGCGAAACAAACGAATGCAACAAT---------------------
EF599317.1      TGCGAAACAAACGAATGCAACAAT---------------------
DQ917504.1      TGCAAAACAAACGAATGCAACAAT---------------------
DQ917505.1      TGCAAAACAGACGAATGCAACAAT---------------------
DQ917498.1      TGCAAAACAGACGAATGCAACAAT---------------------
DQ917499.1      TGCGAAACAGACGAATGCAACAAT---------------------
DQ917501.1      TGCAGAACAGACGAATGCAACAAT---------------------
DQ917500.1      TGCAAAACAGACGAATGCAACAAT---------------------
EF405869.1      TGCCATACAAACGAATGCAACAAT---------------------
AF159540.1      TGCCATACAAACGAATGCAACAAT---------------------
AF159539.1      TGCCATACAAACGAATGCAACAAT---------------------
EF405870.1      TGCCATACAAACGAATGCAACAAT---------------------
EF121774.1      TGCCATACAAACGAATGCAACAAT---------------------
AY742211.1      TGCCATACAAACGAATGCAACAAT---------------------
X13373.1        TGCAAAACAAACGAATGCAACAAT---------------------
X13372.1        TGCAAAACAAACGAATGCAACAAT---------------------
DQ917503.1      TGCAAAACAGATGAATGCAATAAT---------------------
DQ917502.1      TGCGAAACAGACGAATGCAACAAT---------------------
GAHF01000014.1  TGTGAAACAGATGAATGCAACAAT---------------------
GAHB01000006.1  TGCCAAACAGATGAATGCAACAAT---------------------
GAHB01000007.1  TGCCAAACAGACGAATGCAACAAT---------------------
GAHB01000008.1  TGCCAAACAGACGAATGCAACAAT---------------------
GAHJ01000011.1  TGCCAAGCAGACACATGCAACAAT---------------------
GAHJ01000012.1  TGCCAAGCAGACACATGCAACAAT---------------------
GAHJ01000013.1  TGCCAAGCAGACAAATGCAACAAT---------------------
GAHJ01000014.1  TGCCAAGCAGACACATGCAACAAT---------------------
GAHJ01000015.1  TGCCAAGCAGACACATGCAACAAT---------------------
GAHB01000003.1  TGCCAAACAGACGAATGCAACAAT---------------------
GAHB01000005.1  TGCCAAACAGACGAATGCAACGAT---------------------
FJ752483.1      TGCAGAACAGAGAAATGCAACAAT---------------------
FJ752484.1      TGCAGAACAGAGAAATGCAACAAT---------------------
DQ917497.1      TGCGGAACAGACAAATGCAACAAT---------------------
EU029752.1      TGCGGAACAGACAAATGCAACAAT---------------------
AY691664.1      TGCAGAACAGACAAATGCAACAAT---------------------
DQ085855.1      TGCAGAACAGACAAATGCAACAAT---------------------
EU029751.1      TGCGGAACAGACAAATGCAACAAT---------------------
DQ917517.1      TGCGACACAGACGAATGCAACAAT---------------------
AB017935.1      TGCGAATCAGAGGACTGCAACAAT---------------------
AB017934.1      TGCGAATCAGAGGACTGCAACAAT---------------------
AB017933.1      TGCGAATCAGAGGACTGCAACAAT---------------------
AB017936.1      TGCGAATCAGAGGACTGCAACAAT---------------------
AB017937.1      TGCGAATCAGAGGACTGCAACAAT---------------------
AB017938.1      TGCGAATCAGAGGACTGCAACAAT---------------------
AB017941.1      TGCGAATCAGAGGACTGCAACAAT---------------------
AB017939.1      TGCGAATCAGAGGACTGCAACAAT---------------------
AB017954.1      TGCGAATCAGAGGACTGCAACAAT---------------------
AB017949.1      TGCGAATCAGAGGACTGCAACAAT---------------------
AB017953.1      TGCGAATCAGAGGACTGCAACAAT---------------------
AB017952.1      TGCGAATCAGAGGACTGCAACAAT---------------------
AB017951.1      TGCGAATCAGAGGACTGCAACAAT---------------------
AB017950.1      TGCGAATCAGAGGACTGCAACAAT---------------------
AB017947.1      TGCGAATCAGAGGACTGCAACAAT---------------------
AB017944.1      TGCGAATCAGAGGACTGCAACAAT---------------------
AB017940.1      TGCGAATCAGAGGACTGCAACAAT---------------------
AB017943.1      TGCGAATCAGAGGACTGCAACAAT---------------------
AB017945.1      TGCGAATCAGAGGACTGCAACAAT---------------------
AB017946.1      TGCGAATCAGAGGACTGCAACAAT---------------------
AB017942.1      TGCGAATCAGAGGACTGCAACAAT---------------------
AB017959.1      TGCCAATCAGACGACTGCAACAAT---------------------
AB017956.1      TGCCAATCAGACGACTGCAACAAT---------------------
AB017961.1      TGCCAATCAGACGACTGCAACAAT---------------------
AB017963.1      TGCCAATCAGACGACTGCAACAAT---------------------
AB017955.1      TGCCAATCAGACGACTGCAACAAT---------------------
AB017957.1      TGCCAATCAGACGACTGCAACAAT---------------------
AB017960.1      TGCCAATCAGAGGACTGCAACAAT---------------------
AB017964.1      TGCCAATCAGAGGACTGCAACAAT---------------------
AB017962.1      TGCCAATCAGAGGACTGCAACAAT---------------------
AB017958.1      TGCCAATCAGAGGACTGCAACAAT---------------------
AB017928.1      TGCGAATCAGAGGACTGCAACAAT---------------------
AB017930.1      TGCGAATCAGAGGTCTGCAACAAT---------------------
AB017929.1      TGCGAATCAGAGGTCTGCAACAAT---------------------
AB017932.1      TGCGAATCAGAGGTCTGCAACAAT---------------------
X16950.1        TGCGAATCAGAGGTCTGCAACAAT---------------------
AB017931.1      TGCGAATCAGAGGTCTGCAACAAT---------------------
X02533.1        TGCGAATCAGAGGTCTGCAACAAT---------------------
AY471578.1      TGCACAACAGACAGATGCAACAAT---------------------
U42582.1        TGCACAACAGACAGATGCAACAAT---------------------
U77490.1        TGCACAACAGACAGATGCAACAAT---------------------
U58519.1        TGCACAACAGACAGATGCAACAAT---------------------
U77492.1        TGCACAACAGACAGATGCAACAAT---------------------
U58520.1        TGCACAACAGACAGATGCAACAAT---------------------
U77491.1        TGCACAACAGACAGATGCAACAAT---------------------
U58521.1        TGCACTACAGACAGATGCAACAAT---------------------
DQ066882.1      TGCACAACAGACAGATGCAACAAT---------------------
AF068052.1      TGCACAACAGACAGATGCAACAAT---------------------
AF161797.1      TGCACAACAGACAGATGCAACAAT---------------------
AJ239050.1      TGCACAACAGGA---TGCAACAAT---------------------
AF023272.1      TGCACAACCGACCGCTGCAACAAC---------------------
AF023271.1      TGCACAACCGACCGCTGCAACAAC---------------------
AY471579.1      TGCACAACAGACAGATGCAACAAT---------------------
AF031472.1      TGCACAACAGACAGATGCAACAAT---------------------
AF088998.1      TGCACAACAGACAGATGCAACAAT---------------------
AF088997.1      TGCACAACAGACAGATGCAACAAT---------------------
EU196555.1      TGCACAACAGAAAAATGCAACAAT---------------------
GAHA01000012.1  TGCCAAAAAGACAAATGCAACAAT---------------------
GAHA01000014.1  TGCCAAAAAGACAAATGCAACAAT---------------------
GAHA01000015.1  TGCAAAAAAGACAAATGCAACAAT---------------------
GAHA01000016.1  TGCCAAAAAGACAAATGCAACAAT---------------------
GAHA01000013.1  TGCAAAAAAGACAAATGCAACAAT---------------------
DQ902576.1      TGCAAAACAGACAAATGCAACAAT---------------------
AY354200.1      TGCAAAATAGACTCGTGCAACAAA---------------------
