# Supplementary material for: Three-Fingered RAVERs: Rapid Accumulation of Variations in Exposed Residues of Snake Venom Toxins
Source: Toxins (Basel). 2013 Nov 18;5(11):2172–208. doi: 10.3390/toxins5112172 (PMC3847720; doi:10.3390/toxins5112172)
Supplement: Supplementary File 1 — Supplementary (ZIP, 3550 KB) [file toxins-05-02172-s001.zip › toxins-42720_supplementary material/nucleotides_alpha_Type_II.aln]

CLUSTAL W (1.7) multiple sequence alignment


EU003085.1      ---ATGAAAACTCTGCTGCTGACCTTGGTGGTGGTGACAATCGTGTGCCTGGACTTTGGT
EU003086.1      ---ATGAAAACTCTGCTGCTGACCTTGGTGGTGGTGACAATCGTGTGCCTGGACTTAGGT
EU003087.1      ---ATGAAAACTCTGCTGCTGACCTTGGTGGTGGTGACAATCGTGTGCCTGGACTTAGCT
EU003088.1      ---ATGAAAACTCTGCTGCTGACCTTGGTGGTGGTGACAATCGTATGCCTGGACTTAGGT
EU003089.1      ---ATGAAAACGCTGCTGCTGACCTTGGTGGTGGTGACAATCGTGTGCCTGGACTTAGGT
EU003090.1      ---ATGAAAACTCTGCTGCTGACCTTGGTGGTGGTGACAATCGTGTGCCTGGACTTAGGT
EU003091.1      ---ATGAAAACTCTGCTGCTGACCTTGGTGGTGGTGACAATCGTGTGCCTGGACTTAGGT
EU003092.1      ---ATGAAAACTCTGCTGCTGACCTTGGTGGCGGTGACAATCGTGTGCCTGGACTTAGGT
EU003093.1      ---ATGAAAACTCTGCTGCTGACCTTGGTGGTGGTGACAATCGTGTGCCTGGACTTAGGT
EU003094.1      ---ATGAAAACTCTGCTGTTGACCTTGGTGGTGGTGACAATCGTGTGCCTGGACTTAGGT
EU003095.1      ---ATGAAGACTCTGCTGCTGACCTTGGTGGTGGTGACAATCGTGTGCCTGGACTTAGGT
EU003096.1      ---ATGAAAACTCTGCTGCTGACCTTGGTGGTGGTGACAATCGTGTGCCTGGACTTAGGT
EU003097.1      ---ATGAGAACTCTGCTGCTGACCTTGGTGGTGGTGACAATCGTGTGCCTGGACTTAGGT
EU003098.1      ---ATGAAAACTCTGCTGCTGACCTTGGTGGTGGTGACAATCGTGTGCCTGGACTTAGGT
EU003101.1      ---ATGAAAACTCTGCTGCTGACCTTGGTGGTGGTGACAATCGTGTGCCTGGACTTAGGT
EF599318.1      ---ATGAAAACTCTGCTGCTGACCTTGGTGGTGGTGACAATCGTGTGCCTGGACGTAGGT
EF599319.1      ---ATGAAAACTCTGCTGCTGACCTTGGTGGTGGTGACAATCGTGTGCCTGGACTTAGGT
AY057874.1      ---ATGAAAACTCTGCTGCTGACCTTGGTGGTGGTGACAATCGTGTGCCTGGACTTAGGA
AF056400.1      ---ATGAAAACTCTGTTGCTGACCTTGGTGGTGGTGACAATCGTGTGCCTGGACTTAGGA
AF056401.1      ------------------------------------------------------------
AF056402.1      ------------------------------------------------------------
AF056403.1      ------------------------------------------------------------
AF056404.1      ------------------------------------------------------------
AF056405.1      ------------------------------------------------------------
AF056406.1      ------------------------------------------------------------
AF056407.1      ------------------------------------------------------------
AF056408.1      ------------------------------------------------------------
AF056409.1      ------------------------------------------------------------
AF056410.1      ------------------------------------------------------------
AF056411.1      ------------------------------------------------------------
AF056412.1      ------------------------------------------------------------
AF056413.1      ------------------------------------------------------------
AF056414.1      ------------------------------------------------------------
AF056415.1      ------------------------------------------------------------
AF056416.1      ------------------------------------------------------------
AF056417.1      ------------------------------------------------------------
AF142323.1      ATGATGACAACTCTGCTGCTGACCTTGGTGGTGGTGACAATCGTGTGCCTGGACTTAGGA
AJ007766.1      ---ATGAAAACTCTGCTGCTGTCCTTGGTGGTGGTGACAATCGTGTGTCTGGACTTAGGA
Y17057.1        ---ATGAAAACTCTGCTGCTGACCTTGGTGGTGGTGACAATCGTGTGCCTGGACTTAGGA
DQ917515.1      ---ATGAAAACTCTGCTGCTGACCTTGGTGGTGGTGACCATCGTGTGCCTGGACTTTGGA
DQ917516.1      ---ATGAAAACTCTGCTGCTGACCTTGGTGGTGGTGACCATCGTGTGCCTGGACTTTGGA
FJ481928.1      ---ATGAAAACTCTGCTGCTGACCTTGGTGGTGGTGACAATCGTGTGCCTGGACTTAGCA
FJ752455.1      ---ATGAAAACTCTGCTGCTGACCTTGGTGGTGGTGACAATCGTGTGCCTGGACTTAGCA
FJ752456.1      ---ATGAAAACTCTGCTGCTGACCTTGGTGGTGGTGACAATCGTGTGCCTGGACTTAGGT
FJ752457.1      ---ATGAAAACTCTGCTGCTGACCTTGGTGGTGGTGACAATCGTGTGCCTGGACTTAGCA
FJ752458.1      ---ATGAAAACTCTGCTGCTGACCTTGGTGGTGGTGACAATCGCGTGCCTGGACTTAGGT
FJ752459.1      ---ATGAAAACTCTGCTGCTGACCTTGGTGGTGGTGACAATCGTGTGCCTGGACTTAGGT
FJ752460.1      ---ATGAAAACTCTGCTGCTGACCTTGGTGGTGGTGACAATCGTGTGCCTGGACTTAGGT
FJ752461.1      ---ATGAAAACTCTGCTGCTGACCTTGGTGGTGGTGACAATCGTGTGCCTGGACTTAGGT
FJ752462.1      ---ATGAAAACTCTGCTGCTGACCTTGGTGGTGGTGACAATCGTGTGCCTGGACTTAGGT
FJ752463.1      ---ATGAAAACTCTGCTGCTGACCTTGGTGGTGGTGACAATCGTGTGCCTGGACTTAGGT
FJ752464.1      ---ATGAAAACTCTGCTGCTGACCTTGGTGGTGGTGACAATCGTGTGCCTGGACTTAGGT
FJ752465.1      ---ATGAAAACTCTGCTGCTGACCTTGGTGGTGGTGACAATCGTGTGCCTGGACTTAGGT
FJ752466.1      ---ATGAAAACTCTGCTGCTGACCTTGGTGGTGGTGACAATCGTGTGCCTGGACTTAGGT
FJ752467.1      ---ATGAAAACTCTGCTGCTGACCTTGGTGGTGGTGACAATCGTGTGCCTGGACTTAGCA
FJ752468.1      ---ATGAAAACTCTGCTGCTGACCTTGGTGGTGGTGACAATCGTGTGCCTGGACTTAGGT
FJ752469.1      ---ATGAAAACTCTGCTGCTGACCTTGGTGGTGGTGACAATCGTGTGCCTGGACTTAGGT
FJ752470.1      ---ATGAAAACTCTGCTGCTGACCTTGGTGGTGGTGACAATCGTGTGCCTGGACTTAGGT
AF159537.1      ---ATGAAAATTCTGCTGCTGACCTTGGTGGTGGTGACAATCGTGTGCCTGGACTTAGCA
AF159538.1      ---ATGAAAACTCTGCTGCTGACCTTGGTGGTGGTGACAATCGTGTGCCTGGACTTAGGT
EF405871.1      ---ATGAAAATTCTGCTGCTGACCTTGGTGGTGGTGACAATCGTGTGCCTGGACTTAGCA
AB015513.1      ---ATGAAAACTCTGCTGCTGACCTTGGTGGTGGTGACAATCGTGTGCCTGGACTTAGGA
AB015512.1      ---------------------------------------------------------GGA
AF026893.1      ---ATGAAAACTCTGCTGCTGACCTTGGTGCTGGTGACAATCATGTGCCTGGACTTAGGA
DQ917508.1      ---ATGAAAACTCTGCTGCTGACCTTGGTGGTGGTGACAATCGTGTGCCTGGACTTAGGT
AY596926.1      ---ATGAAAACTCTGCTGCTGACCTTGGTGGTGATGACAATCGTGTGCCTGGACTTAGGA
AY596927.1      ---ATGAAAACTCTGCTGCTGACCTTGGTGGTGATGACAATCGTGTGCCTGGACTTAGGA
AY596928.1      ---ATGAAAACTCTGCTGCTGACCTTGGTGGTGGTGACAATCGTGTGCCTGGACTTAGGA
AY596929.1      ---ATGAAAACTCTGCTGCTGACCTTGGTGGTGGTGACAATCATGTGCCTGGACTTAGGA
AY596930.1      ---ATGAAAACTCTGCTGCTGACCTTGGTGGTGGTGACAATCGTGTGCCTGGACTTAGGA
AY596932.1      ------------------------------------------------------------
AY596933.1      ------AAAACTCTGCTGCTGACCTTGGTGGTGGTGACAATCTTGTGCCTGGACTTAGGA
DQ273567.1      ---ATGAAAATTCTGCTGCTGACCTTGGTGGTGGTGACAATCATGTGCCTGGACTTAGGA
DQ273568.1      ---ATGAAAACTCTGCTGCTGACCTTGGTGGTGATGACAATCGTGTGCCTGGACTTAGGA
DQ273569.1      ---ATGAAAACTCTGCTGCTGACCTTGGTGGTGGTGACAATCATGTGCCTGGACTTAGGA
DQ273570.1      ---ATGAAAACTCTGCTGCTGACCTTGGTGGTGGTGACAATCGTGTGCCTGGACTTAGGA
DQ273571.1      ---ATGAAAACTCTGCTGCTGACCTTGGTGGTGATGACAATCGTGTGCCTGGACTTAGGA
DQ273572.1      ---ATGAAAACTCTGCTGCTGACTTTGGTGGTGGTGACAATCATGTGCCTGGACTTAGGA
DQ902574.1      ---ATGAAAACTCTGCTGCTGACCTTGGTGGTGGTGACAATCGTGTGCCTGGACTTAGGA
FJ952515.1      ---ATGAAAACTCTGCTGCTGACCTTGGTGGTGGTGACAATCGTGTGCCTGGACTTAGGA
DQ917512.1      ---ATGAAAACTCTGCTGCTGACCTTGGTGGTGGTGACAATCGTGTGCCTGGACTTAGGA
DQ917513.1      ---ATGAAAACTCTGCTGCTGACCTTGGTGGTGGTGACAATCGTGTGCCTGGACTTAGGA
EU029749.1      ---ATGAAAACTCTGCTGCTGACCTTGGTGGTGGTGACAATCGTGTGCCTGGACTTAGGA
DQ917510.1      ---ATGAAAACTCTGCTGCTGACCTTGGTGGTGGTGACAATCATGTGCCTGGACTTAGGA
AF082982.1      ---ATGAAAACTCTGCTGCTGACCTTGGTGGTGGTGACAATCGTGTGCCTGGACTTAGGA
FJ790456.1      ---ATGAAAACTCTACTGCTGACCTTGGTGGTGGTGACAATCGTGCGCCTGGACTTAGGA
FJ790457.1      ---ATGAAAACTCTGCTGCTGACCTTGGTGGTGGTGACAATCGTGTGCCTGGACTTAGGT
DQ917509.1      ---ATGAAAACTCTGCTGCTGACCTTGGTGGTGGTGACAATCGTGTGCCTGGACTTAGGT
GAGZ01000001.1  ---ATGAAAACTCTGCTGCTGACCTTGGTGGTGGTGACAATCCTGTGCCTGGACTTAGGA
GAGZ01000002.1  ---ATGAAAACTCTGCTGCTGACCTTGGTGGTGGTGACAATCCTGTGCCTGGACTTAGGT
GAGZ01000003.1  ---ATGAAAACTCTGCTGCTGACCTTGGTGGTGGTGACAATCCTGTGCCTGGACTTAGGT
GAGZ01000004.1  ---ATGAAAACTCTGCTGCTGACCTTGGTGGTGGTGACAATCGTGTGCCTGGACTTAGGA
GAGZ01000005.1  ---ATGAAAACTCTGCTGCTGACCTTGGTGGTGGTGACAATCGTGTGCCTGGACTTAGGA
GAGZ01000006.1  ---ATGAAAACTCTGCTGCTGACCTTGGTGGTGGTGACAATCCTGTGCCTGGACGTAGGT
GAGZ01000007.1  ---ATGAAAACTCTGCTGCTGACCTTGGTGGTGGTGACAATCCTGTGCCTGGACGTAGGT
GAGZ01000008.1  ---ATGAAAACTCTGCTGCTGACCTTGGTGGTGGTGACAATCGTGTGCCTGGACTTAGGT
GAGZ01000009.1  ---ATGAAAACTCTGCTGCTGACCTTGGTGGTGGTGACAATCCTGTGCCTGGACGTAGGT
GAGZ01000010.1  ---ATGAAAACTCTGCTGCTGACCTTGGTGGTGGTGACAATCCTGTGCCTGGACGTAGGT
GAHA01000001.1  ---ATGAAAACTCTGCTGCTGACCTTGGTGGTGGTGACAATCGTGTGCCTGGACTTAGGT
GAHA01000002.1  ---ATGAAAACTCTGCTGCTGACCTTGGTGGTGGTGACAATCGTGTGCCTGGACTTAGGT
GAHA01000006.1  ---ATGAAAACTCTGCTGCTGACCTTGGTGGTGGTGACAATCGTGTGCCTGGACTTAGGT
GAHA01000007.1  ---ATGAAAACTCTGCTGCTGACCTTGGTGGTGGTGACAATCGTGTGCCTGGACTTAGGT
GAHA01000008.1  ---ATGAAAACTCTGCTGCTGACCTTGGTGGTGGTGACAATCGTGTGCCTGGACTTAGGA
GAHC01000001.1  ---ATGAAAACTCTGCTGCTGACCTTGGTGGTGGTGACAATCGTGTGCCTGGACTTAGGT
GAHC01000002.1  ---ATGAAAACTCTGCTGCTGACCTTGGTGGTGGTGACAATCGTGTGCCTGGACTTAGGT
GAHC01000003.1  ---ATGAAAACTCTGCTGCTGACCTTGGTGGTGGTGACAATCGTGTGCCTGGACTTAGGT
GAHC01000004.1  ---ATGAAAACTCTGCTGCTGACCTTGGTGGTGGTGACAATCGTGTGCCTGGACTTAGGT
GAHD01000001.1  ---ATGAAAACTCTGCTGCTGACCTTGGTGGTGGTGACAATCCTGTGCCTGGACTTAGGT
GAHD01000002.1  ---ATGAAAACTCTGCTGCTGACCTTGGTGGTGGTGACAATCCTGTGCCTGGACTTAGGT
GAHD01000003.1  ---ATGAAAACTCTGCTACTGACCTTGGTGGTGGTGACAATCGTGTGCCTGGACTTAGGT
GAHD01000004.1  ---ATGAAAACTCTGCTGCTGACCTTGGTGGTGGTGACAATCGTGTGCCTGGACTTAGGT
GAHD01000005.1  ---ATGAAAACTCTGCTACTGACCTTGGTGGTGGTGACAATCGTGTGCCTGGACTTAGGT
GAHD01000006.1  ---ATGAAAACTCTGCTACTGACCTTGGTGGTGGTGACAATCGTGTGCCTGGACTTAGGT
GAHE01000001.1  ---ATGAAAACTCTGCTGCTGACCTTGGTGGTGGTGACAATCGTGTGCCTGGACTTGGGT
GAHE01000002.1  ---ATGAAAACTCTGCTGCTGACCTTGGTGGTGGTGACAATCGTGTGCCTGGACTTGGGT
GAHE01000003.1  ---ATGAAAACTCTGCTGCTGACCTTGGTGGTGGTGACAATCGTGTGCCTGGACTTGGGT
GAHE01000004.1  ---ATGAAAACTCTGCTGCTGACCTTGGTGGTGGTGACAATCGTGTGCCTGGACTTGGGT
GAHE01000005.1  ---ATGAAAACTCTGCTGCTGACCTTGGTGGTGGTGACAATCGTGTGCCTGGACTTGGGT
GAHE01000006.1  ---ATGAAAACTCTGCTGCTGACCTTGGTGGTGGTGACAATCGTGTGCCTGGACTTGGGT
GAHE01000007.1  ---ATGAAAACTCTGCTGCTGACCTTGGCGGTGGTGACAATCGTGTGCCTGGACTTGGGT
GAHE01000008.1  ---ATGAAAACTCTGCTGCTGACCTTGGTGGTGGTGACAATCGTGTGCCTGGACTTGGGT
GAHE01000009.1  ---ATGAAAACTCTGCTGCTGACCTTGGTGGTGGTGACAATTGTGTGCCTGGACTTGGGT
GAHE01000010.1  ---ATGAAAACTCTGCTGCTGACCTTGGTGGTGGTGACAATCGTGTGCCTGGACTTGGGT
GAHE01000011.1  ---ATGAAAACTCTGCTGCTGACCTTGGTGGTGGTGACAATCGTGTGCCTGGACTTGGGT
GAHE01000012.1  ---ATGAAAACTCTGCTGCTGACCTTGGTGGTGGTGACAATCGTGTGCCTGGACTTGGGT
GAHE01000013.1  ---ATGAAAACTCTGCTGCTGACCTTGGTGGTGGTGACAATCGTGTGCCTGGACTTGGGT
GAHE01000014.1  ---ATGAAAACTCTGCTGCTGACCTTGGTGGTGGTGACAATCGTGTGCCTGGACTTGGGT
GAHE01000015.1  ---ATGAAAACTCTGCTGCTGACCTTGGTGGTGGTGACAATCGTGTGCCTGGACTTGGGA
GAHE01000016.1  ---ATGAAAACTCTGCTGCTGACCTTGGTGGTGGTGACAATCGTGTGCCTGGACTTGGGA
GAHF01000001.1  ---ATGAAAACTCTGCTGCTGACCTTGGTGGTGGTGACAATCGTGTGCCTGGACTTAGGT
GAHF01000002.1  ---ATGAAAACTCTGCTGCTGACCTTGGTGGTGGTGACAATCGTGTGCCTGGACTTAGGT
GAHF01000003.1  ---ATGAAAACTCTGCTGCTGACCTTAGTGGTGGTGACAATCGTGTGCCTGGACTTAGGT
GAHF01000004.1  ---ATGAAAACTCTGCTGCTGACCTTGGTGGTGGTGACAATCGTGTGCCTGGACTTAGGT
GAHF01000005.1  ---ATGAAAACTCTGCTGCTGACCTTGGTGGTGGTGACAATCGTGTGCCTGGACTTAGGT
GAHF01000006.1  ---ATGAAAACTCTGCTGCTGACCTTGGTGGTGGTGACAATCGTGTGCCTGGACTTAGGT
GAHF01000007.1  ---ATGAAAACTCTGCTGCTGACCTTGGTGGTGGTGACAATCGTGTGCCTGGACTTAGGT
GAHF01000008.1  ---ATGAAAACTCTGCTGCTGACCTTGGTGGTGGTGACAATCGTGTGCCTGGACTTAGGT
GAHG01000001.1  ---ATGAAAACTCTGCTGCTGACCTTCGTGGTGGTGACAATCGTGTGCCTGGACTTAGGT
GAHG01000002.1  ---ATGAAAACTCTGCTGCTGACCTTGGTGGTGGTGACAATCGTGTGCCTGGACTTAGGT
GAHH01000040.1  ---ATGAAAACTCTGCTGCTGACCTTGGTGGTGGTGACAATCATGTGCCTGGACTTAGGA
GAHH01000045.1  ---ATGAAAACTCTGCTGCTGACCTTGGTGGTGGTGACAATCGTGTGCCTGGACTTAGGA
GAHH01000046.1  ---ATGAAAACTCTGCTGCTGACCTTGGTGGTGGTGACAATCATGTGCCTGGACTTAGGA
GAHI01000001.1  ---ATGAAAACTCTGCTGCTGACCTTGGTGGTGGTGACAATCGTGTGCCTGGACTTAGGT
GAHI01000002.1  ---ATGAAAACTCTGCTGCTGACCTTGGTGGTGGTGACAATCGTGTGCCTGGACTTAGGT
GAHI01000003.1  ---ATGAAAACTCTGCTGCTGACCTTGGTGGTGGTGACAATCGTGTGCCTGGACTTAGGT
GAHI01000004.1  ---ATGAAAACTCTGCTGCTGACCTTGGTGGTGGTGACAATCGTGTGCCTGGACTTAGGT
GAHJ01000008.1  ---ATGAAAACTCTGCTGCTGACCTTGGTGGTGGTGACAATCGTGTGCCTGGACTTCGGA
GAHJ01000009.1  ---ATGAAAACTCTGCTGCTGACCTTGGTGGTGGTGACAATCGTGTGCCTGGACTTAGGT
GAHJ01000010.1  ---ATGAAAACTCTGCTGCTGACCTTGGTGGTGGTGACAATCGTGTGCCTGGACTTCGGT
GAHH01000039.1  ---ATGAAAACTCTGCTGCTGACCTTGGTGGTGGTGACAATCGTGTGCCTGGACTTAGGA
GAHH01000034.1  ---ATGAAAACTCTGCTGCTGACCTTGGTGGTGGTGACAATCGTGTGCCTGGACTTAGGT
GAHH01000041.1  ---ATGAAAACTCTGCTGCTGACCTTGGTGGTGGTGACAATCGTGTGCCTGGACTTAGGA
GAHH01000042.1  ---ATGAAAACTCTGCTGCTGACCTTGGTGGTGGTGACAATCGTGTGCCTGGACTTAGGA
GAHH01000043.1  ---ATGAAAACTCTGCTGCTGACCTTGGTGGTGGTGACAATCGTGTGCCTGGACTTAGGA
GAHH01000044.1  ---ATGAAAACTCTGCTGCTGACCTTGGTGGTGGTGACAATCGTGTGCCTGGACTTAGGA
EU029750.1      ---ATGAAAACTCTGCTGCTGACCTTGGTGGTGGTGACAATCGTGTGCCTGGACTTAGGA
DQ917514.1      ---ATGAAAACTCTGCTGCTGACCTTGGTGGTGGTGACAATCGTGTGCCTGGACTTAGGA
DQ917511.1      ---ATGAAAACTCTGCTGCTGACCTTGGTGGTGGTGACAATCGTGTGCCTGGACTTAGGT


EU003085.1      GGTGGCTTGATATGCTACATGGGA------------CCT------AAAACCCCTCGGACT
EU003086.1      GACAGCTTGAGATGCTACATGGGA------------CCT------AAAACCCCTCGGACT
EU003087.1      GGTGGCTTGATATGCTACCTGGGA------------CGT------AATACCCCTGGGACT
EU003088.1      AACAGCTTCTCATGCTACAAAACA------------CCT---GATGTTAAATCTGAGCCT
EU003089.1      AACAGCTTCTCATGCTACAAAACA------------CCT---GATGTTAAATCTGAGCCT
EU003090.1      AACAGCTTCTCATGCTACAAAACA------------CCT---CATGTTAAATCTGAGCCT
EU003091.1      AACAGCTTCTCATGCTACAAAACA------------CCT---CATGTTAAATCTGAGCCT
EU003092.1      AACAGCTTCTCATGCTACAAAACA------------CCT---CATGTTAAATCTGAGCCT
EU003093.1      AACAGCTTCTCATGCTACAAAACA------------CCT---CATGTTAAATCTGAGCCT
EU003094.1      AACAGCTTCTCATGCTACAAAACA------------CCT---CATGTTAAATCTGAGCCT
EU003095.1      AACAGCTTCTCATGCTACAAAACA------------CCT---CATGTTAAATCTGAGCCT
EU003096.1      AACAGCTTCTCATGCTACAAAACA------------CCT---CATGTTAAATCTGAGCCT
EU003097.1      AACAGCTTCTCATGCTACAAAACA------------CCT---CATGTTAAATCTGAGCCT
EU003098.1      AACAGCTTCTTATGCTACAAAACA------------CCT---CATGTTAAATCTGAGCCT
EU003101.1      AACAGCTTCTCATGCTACAAAACA------------CCT---GGTGTTAAATCTGAGCCT
EF599318.1      AACAGCTTCTCATGCTACAAAACA------------CCT---GATGTTAAATCTGAGCCT
EF599319.1      GACGGCTTGATATGCTACGTGGAT------------TCT------AAAACCTCTCGGACT
AY057874.1      TATACCATCGTATGCCACACAACA---GCTACTTCGCCT------ATTAGCGCTGTGACT
AF056400.1      TATACCATCGTATGCCACACAACA---GCTACTTCGCCT------ATTAGCGCTGTGACT
AF056401.1      ------ATCGTATGCCACACAACA---GCTACTTCGCCT------ATTAGCGCTGTGACT
AF056402.1      ------ATCGTATGCCACACAACA---GCTACTTCGCCT------ATTAGCGCTGTGACT
AF056403.1      ------ATCGTATGCCACACAACA---GCTACTTCGCCT------ATTAGCGCTGTGACT
AF056404.1      ------ATCGTATGCCACACAACA---GCTACTTCGCCT------ATTAGCGCTGTGACT
AF056405.1      ------ATCGTATGCCACACAACA---GCTACTTCGCCT------ATTAGCGCTGTGACT
AF056406.1      ------ATCGTATGCCACACAACA---GCTACTTCGCCT------ATTAGCGCTGTGACT
AF056407.1      ------ATCGTATGCCACACAACA---GCTACTTCGCCT------ATTAGCGCTGTGACT
AF056408.1      ------ATCGTATGCCACACAACA---GCTACTTCGCCT------ATTAGCGCTGTGACT
AF056409.1      ------ATCGTATGCCACACAACA---GCTACTTCGCCT------ATTAGCGCTGTGACT
AF056410.1      ------ATCGTATGCCACACAACA---GCTACTTCGCCT------ATTAGCGCTGTGACT
AF056411.1      ------ATCGTATGCCACACAACA---GCTACTTCGCCT------ATTAGCGCTGTGACT
AF056412.1      ------ATCGTATGCCACACAACA---GCTACTTCGCCT------ATTAGCGCTGTGACT
AF056413.1      ------ATCGTATGCCACACAACA---GCTACTTCGCCT------ATTAGCGCTGTGACT
AF056414.1      ------ATCGTATGCCACACAACA---GCTACTTCGCCT------ATTAGCGCTGTGACT
AF056415.1      ------ATCGTATGCCACACAACA---GCTACTTCGCCT------ATTAGCGCTGTGACT
AF056416.1      ------ATCGTATGCCACACAACA---GCTACTTCGCCT------ATTAGCGCTGTGACT
AF056417.1      ------ATCGTATGCCACACAACA---GCTACTTCGCCT------ATTAGCGCTGTGACT
AF142323.1      TATACCATCGTATGCCACACAACA---GCTACTTCGCCT------ATTAGCGCTGTGACT
AJ007766.1      TATACCATCGTATGCCACACAACA---GCTACTTCGCCT------ATTAGCGCTGTGACT
Y17057.1        TATACCATCGTATGCCACACAACA---GCTACTTCGCCT------ATTAGCGCTGTGACT
DQ917515.1      TATGCCAGGACATGCCTCAAAACA------------CCT---GAGGTTAAATCTGAGCCT
DQ917516.1      TATGCCAGGACATGCCTCAAAACA------------CCT---GAGGTTAAATCTGAGCCT
FJ481928.1      TACACCAGGAAATGCTACAAAACA---------CATCCT------TATAAATCTGAGCCT
FJ752455.1      TACACCAGGAAATGCTACAAAACA---------CATCCT------TATAAATCTGAGCCT
FJ752456.1      GACAGCTTGATATGCTACCTGGGA------------TAT------AATAACCCTCAGACT
FJ752457.1      TACACCAGGAAATGCTACAAAACA---------CATCCT------TATAAATCTGAGCCT
FJ752458.1      GACAGCTTGATATGCTACCTGGGA------------TAT------AATAACCCTCAGACT
FJ752459.1      GACAGCTTGATATGCTACCAGGCA------------TAT------AATACACCTCAGACT
FJ752460.1      GACAGCTTGATATGCTACATGGGA------------CCT------AAAACCCCTCGGACT
FJ752461.1      AACAGCTTCTCACGCTACAAAACA------------CCT---TATGTTAAATCTGAGCCT
FJ752462.1      AACAGCTTCTCATGCTACAAAACA------------CCT---TATGTTAAATCTGAGCCT
FJ752463.1      GACAGCTTGATATGCTACCTGGGA------------TAT------AATAACCCTCAGACT
FJ752464.1      AACAGCTTCTCATGCTACAAAACA------------CCT---TATGTTAAATCTGAGCCT
FJ752465.1      GACAGCTTGATATGCTACCTGGGA------------TAT------AATAACCCTCAGACT
FJ752466.1      AACAGCTTCTCATGCTACAAAACA------------CCT---TATGTTAAATCTGAGCCT
FJ752467.1      TACACCAGGAAATGCTACAAAACA---------CATCCT------TATAAATCTGAGCCT
FJ752468.1      GACAGCTTGATATGCTACCAGGCA------------TAT------AATACACCTCAGACT
FJ752469.1      AACAGCTTCTCATGCCACAAAACA------------CCT---TATGTTAAATCTGAGCCT
FJ752470.1      AACAGCTTCTCATGCTACAAAACA------------CCT---TATGTTAAATCTGAGCCT
AF159537.1      TACACCAGGACATGCTTCAGAACA------------CCT------TATAAACCTGAGACT
AF159538.1      GACAGCTTGTCATGCTACCTGGGA------------TAT------AAACGCTCTCAGACT
EF405871.1      TACACCAGGACATGCTACAGAACACATCCT---------------TATAAACCTGAGACT
AB015513.1      TACACCAGGGAATGCTACCTGAAT------------CCT------CATGACACTCAGACT
AB015512.1      TACACCAGGGAATGCTACCTGAAT------------------CCTCATGACACTCAGACT
AF026893.1      TACACCATAAGATGCTTCATAACA------------CCT---GATGTTACCTCTACGGAT
DQ917508.1      GACAGCTTGATATGCTACATGGGA------------CCT------AAAACCCCTCGGACT
AY596926.1      TACACCTTGATATGCTTCATATCT------------TCT------CATGACTCTGTGACT
AY596927.1      TACAGCTTGATATGCTTCATATCT------------CCT------CATGACTCTGTGACT
AY596928.1      TACACCACGAAATGCTACGTAACA------------CCT---GATGTTAAGTCTGAGACT
AY596929.1      TACACCACGAAATGCTACGTAACA------------CCT---GATGTTACCTCTCAGACT
AY596930.1      TACACCAGGATATGCCACAAATCT------------TCT------TTTATCTCTGAGACT
AY596932.1      ------ACGAAATGCTACATAACA------------CCT---GATGTTAAGTCTGAGACT
AY596933.1      TACACCACAAAATGCTACATAACA------------CCT---GATGTGAAGTCTGAGACT
DQ273567.1      TACACCACAAAATGCTACAAAACC---GGT---GAACGT------ATTATTTCTGAGACT
DQ273568.1      TACACCTTGATATGCTTCATATCT------------TCT------CATGACTCTGTGACT
DQ273569.1      TACACCACAAAATGCTACAAAACC---GGT---GAACGT------ATTATTTCTGAGACT
DQ273570.1      TACACCACGAAATGCTACGTAACA------------CCT---GATGTTAAGTCTGAGACT
DQ273571.1      TACACCTTGATATGCTTCATATCT------------TCT------CATGACTCTGTGACT
DQ273572.1      TACACCACAAAATGCTACAAAACC---GGT---GAACGT------ATTATTTCCGAGACT
DQ902574.1      TACACCACGAAATGCTATGTAACA------------CCT---GATGCTACCTCTCAGACT
FJ952515.1      TATACTTTGTTATGCTACAAAACA---CCT---TCACCT------ATTAACGCTGAGACT
DQ917512.1      TACACCAGGAGATGCTTCATAACA------------CCT---GATGTTAGATCTGAGCGT
DQ917513.1      TACACCAGGAGATGCTTCATAACA------------CCT---GATGTTAGATCTGAGCGT
EU029749.1      TACACCAGGAGATGCTTCATAACA------------CCT---GATGTTAGATCTGAGCGT
DQ917510.1      TACACCTTAACATGCTACAAAGGA------------CGT---GATCGGAGCTCTGAGACT
AF082982.1      TACACCAGGACATGCTTCATAACA------------CCT---GATGTTAAATCTAAGCCT
FJ790456.1      TACACCTTAACATGCTACACATCA------------CTT---AATAGGGAGTCTAAGACT
FJ790457.1      GACAGCTTGATATGTTACCTGGGA------------CCT------AATAACCCTCAGACT
DQ917509.1      AACAGCTTCTCATGCTACAAAACA------------CCT---CATGTTAAATCTGAGCCT
GAGZ01000001.1  TACACCATGACATGCTTCAAAACA------------CCT---TATGTTAAATCCGAGCCT
GAGZ01000002.1  GACAGCGTGATATGCTACCTGGGA------------TAT------AACAACCCTCAGACT
GAGZ01000003.1  GACAGCGTGATATGCTACCTGGGA------------TAT------AACAACCCTCAGACT
GAGZ01000004.1  TACACCAAGACATGCTTCAAAACA------------CCT---TATGTTAAATCCGAGCCT
GAGZ01000005.1  TACACCAAGACATGCTTCAAAACA------------CCT---TATGTTAAATCCGAGCCT
GAGZ01000006.1  GACAGCGTGATATGCTACCTGGGA------------TAT------AATTACGCTCAGCCT
GAGZ01000007.1  GAAAGCGTGATATGCTACCTGGGA------------TAT------AACAACCCTCAGACT
GAGZ01000008.1  GAAAGCGTGATATGCTACCTGGGA------------TAT------AATTATGCTCAGACT
GAGZ01000009.1  GACAGCGTGATATGCTACCTGGGA------------TAT------AATTACGCTCAGCCT
GAGZ01000010.1  GACAGCGTGATATGCTACCTGGGA------------TAT------AATTACGCTCAGCCT
GAHA01000001.1  AATAGCTTCTCATGCTACAAAACA------------CCT---GATCTAAAATCTGAGCCT
GAHA01000002.1  GACAGCTTGATATGCTTCGAGGGA------------TAT------AAGGCCCCTAAGACT
GAHA01000006.1  GACAGCTTGATATGCAACGTGGAT------------TAT------AAAAAAAATGAGACT
GAHA01000007.1  GACAGCTTGATATGCAACGTGGAT------------TAT---------AAAAATGAGACT
GAHA01000008.1  TACACCATGACATGCTACAAAACA---------GCTCCT------GTTAGATCTGAGCCT
GAHC01000001.1  GACAGCTTCTCATGCTACAAAACA------------CCT---GGTCTGGAATCTGAGGCT
GAHC01000002.1  GACAGCTTCTCATGCTACAAAACA------------CCT---GGTCTGGAATCTGAGGCT
GAHC01000003.1  AACAGCTTCTCATGCTACAAAACA------------CCT---GATGTTAACTCTGAGCCT
GAHC01000004.1  GACAGCTTCTCATGCTACAAAACA------------CCT---GATGTTAACTCTGAGGTT
GAHD01000001.1  AACAGCATGTCATGCTACAAAACA------------CCT---GATGTTAAATCTGAGCCT
GAHD01000002.1  AACAGCATGTCATGCTACAAAACA------------CCT---GATGTTAAATCTGAGCCT
GAHD01000003.1  GACAGCTTGATATGCTACAAGGGA------------TAT------AATGCCCCTCAGACT
GAHD01000004.1  GACAGCTTGATATGCTACAAGGGA------------TAT------AATGCCCCTCAGACT
GAHD01000005.1  AACAGCATGTCATGCTACAAAACA------------CCT---GGTGTTAAATCTGAGCCT
GAHD01000006.1  AACAGCATGTCATGCTACAAAACA------------CCT---GGTGTTAAATCTGAGCCT
GAHE01000001.1  GACAGCGTGATATGCTACTTTGGT------------TAT------AATTACTTTCGGACT
GAHE01000002.1  GACAGCGTGATATGCTACTTTGGT------------TAT------AATTACTCTCGGACT
GAHE01000003.1  GACAGCGTGATATGCTACTTTGGT------------GAA------AATTACTCTCGGACT
GAHE01000004.1  GACAGCTTGATATGCTACTTTGGT------------GAA------AATTACTCTCGGACT
GAHE01000005.1  GACAGCGTGATATGCTACTTTGGT------------GAA------AATTACTCTCGGACT
GAHE01000006.1  GACAGCGTGATATGCTACTTTGGT------------GAA------AATTACTCTCGGACT
GAHE01000007.1  GACAGCGTGATATGCTACTTTGGT------------TAT------AATTACTCTCGGACT
GAHE01000008.1  GACAGCGTGATATGCTACTTTGGT------------TAT------AATTACTTTCGGACT
GAHE01000009.1  GACAGCGTGATATGCTACTTTGGT------------TAT------AATTACTCTCGGACT
GAHE01000010.1  GACAGCTTGATATGCTACTTTGGT------------TAT------AATTACTCTCAGACT
GAHE01000011.1  GACAGCTTGATATGCTACTTTGGT------------TAT------AATTACTCTCAGACT
GAHE01000012.1  GACAGCGTGATATGCTACTTTGGT------------GAA------AATTATTCTCAGACT
GAHE01000013.1  GACAGCTTGATATGCTACTTTGGT------------TAT------AATTACTCTCAGACT
GAHE01000014.1  GACAGCGTGATATGCTACTTTGGT------------TAT------AATTACTCTCGGACT
GAHE01000015.1  TACACCAGGACATGCTGGTTAACA------------CCT---GAAGTTAAACCTCAGACT
GAHE01000016.1  TACACCAGGACATGCTGGTTAACA------------CCT---GAAGTTAAACCTCAGACT
GAHF01000001.1  AACAGCTTCTCATGCTACAAAACA------------CCT---GATGTTAAATCTGAGGCT
GAHF01000002.1  AACAGCTTCTCATGCTACAAAACA------------CCT---GATGTTAAATCTGAGCCT
GAHF01000003.1  AACAGCTTCTCATGCTACAAAACA------------CCT---GATGTTAAATCTGAGGCT
GAHF01000004.1  AACAGCTTCTCATGCTACAAAACA------------CCT---GATGTTAAATCTGAGGCT
GAHF01000005.1  GACAGCTTGAAATGCTACCTGAGC------------TCT------ACTCACTCTAAGGAT
GAHF01000006.1  GACAGCTTGTCATGCTACAAAACA------------CCT---CATGTTAAATCTGAGCCT
GAHF01000007.1  GACAGCTTGAAATGCTACCTGAGC------------TCT------ACTCACTCTAAGGAT
GAHF01000008.1  GACAGCTTGAAATGCTACCTGAGC------------TCT------ACTCACTCTAAGGAT
GAHG01000001.1  AACAGCTTCTCATGCTACAAAACA------------CCT---GGTGTTAAATCTGAGCCT
GAHG01000002.1  GACAGCTTGATATGCTACATGGGA------------TAT------AATGCTCCTCAGACT
GAHH01000040.1  TACACCAGGACATGCTTGACAACA------------CCT---GGTTTTTTATCTAAGCCT
GAHH01000045.1  TACACCAGGACATGCTTCAAAACA------------CCT---GATGTTAGATCTGAGCCT
GAHH01000046.1  TACACCAGGACATGCTTCAAAACA------------CCT---TATGTTAAATCTGAGCCT
GAHI01000001.1  GACAGCTTGATATGCTACCTGGGA------------CCT------AATAACCCTCAGACT
GAHI01000002.1  GACAGCTTGATATGCTACCTGGGA------------CCT------AATAACCCTCAGACT
GAHI01000003.1  GACAGCTTGATATGCTACCTGGGA------------CCT------AATAACCCTCAGACT
GAHI01000004.1  GACAGCTTGATATGCTACCTGGGA------------CCT------AATAACCCTCAGACT
GAHJ01000008.1  TACACCAGGTCATGCTTGAAAACA------------CCT---GAAATTAAATCTGAGCCT
GAHJ01000009.1  GACAGCTTGATATGCTACGTGGGA------------TAT------AATATCCCTCAGATT
GAHJ01000010.1  GACAGCTTGGTATGCTACCTGGGA------------TAT------AATACCCCTCGGACT
GAHH01000039.1  TACACCAGGACATGCTACAAAACA------------CCTGCACCTGTTAGACCTGGGCCT
GAHH01000034.1  GACAGCTTGATATGCTACCTGGAT------------TTT------AGTGTACCTCACACT
GAHH01000041.1  TACACCAGGACATGCTTCAAAACA---CCT---GCACCT------GTTAGATCTGAGCCT
GAHH01000042.1  TACACCAGGACATGCTTCAAAACA---CCT---GCACCT------GTTAGATCTGGGCCT
GAHH01000043.1  TACACCAGGACATGCTTCAAAACA---CCT---GCACCT------GTTAGATCTGAGCCT
GAHH01000044.1  TACACCAGGACATGCTTCAAAACA---CCT---GCACCT------GTTAGATCTGAGCCT
EU029750.1      TACACCAGGAGATGCTTTACAACA------------CCT---AGTGTTAGATCTGAGCGT
DQ917514.1      TACACCAGGAGATGCTTTACAACA------------CCT---AGTGTTAGATCTGAGCGT
DQ917511.1      GACAGCTTGATATGCTACCTGGAT------------TTT------AGTGTACCTCACACT


EU003085.1      TGTCCACCTGGGCAGAACCTATGCTATACAAAGACTTGGTGTGATGGTTTTTGTGGCAGC
EU003086.1      TGTCCACCTGGGGAGAACCTATGCTTTACAAAGACTTGGTGTGATCCTCGGTGTAGCCTC
EU003087.1      TGTCCACCTGGTCAGGAGCTATGCTACATA---GTGTGGTGTGGTGCTTTTTGTCACGAC
EU003088.1      TGTGCACCTGGGGAGAACCTATGCTATACAAAGACTTGGTGTGATCGTTTTTGTTCCATC
EU003089.1      TGTGCACCTGGGGAGAACCTATGCTATACAAAGACTTGGTGTGATCGTTTTTGTTCCATC
EU003090.1      TGTGCACCTGGGCAGAACCTATGCTATACAAAGACTTGGTGTGATCGTTTTTGTTCCATC
EU003091.1      TGTGCACCTGGGCAGAACCTATGCTATACAAAGACTTGGTGTGATCGTTTTTGTTCCATC
EU003092.1      TGTGCACCTGGGCAGAACCTATGCTATACAAAGACTTGGTGTGATCGTTTTTGTTCCATC
EU003093.1      TGTGCACCAGGGCAGAACCTATGCTATACAAAGACTTGGTGTGATCGTTTTTGTTCCATC
EU003094.1      TGTGCACCTGGGCAGAACCTATGCTATACAAAGACTTGGTGTGATCGTTTTTGTTCCATC
EU003095.1      TGTGCACCTGGGCAGAACCTATGCTATACAAGGACTTGGTGTGATCGTTTTTGTTCCATC
EU003096.1      TGTGCACCTGGGCAGAACCTATGCTATACAAAGACCTGGTGTGATCGTTTTTGTTCCATC
EU003097.1      TGTGCACCTGGGCAGAACCTATGCTATACAAAGACTTGGTGTGATCGTCTTTGTTCCATC
EU003098.1      TGTGCACCTGGGCAGAACCTATGCTATACAAAGACTTGGTGTGATCGTTTTTGTTCCATC
EU003101.1      TGTGCACCTGGGGAGAACCTATGCTATACAAAGACTTGGTGTGATGCTTTTTGTGGCGAC
EF599318.1      TGTGCACCTGGGGAGAACCTATGCTATACAAAGACTTGGTGTGATCGTTTTTGTTCCATC
EF599319.1      TGTCCACCTGGGGAGAATGTATGCTTTACAGAGACTTGGTGTGATGCTCGGTGTAGCCTC
AY057874.1      TGTCCACCTGGGGAGAACCTATGCTATAGAAAGATGTGGTGTGATGCATTCTGTTCCAGC
AF056400.1      TGTCCACCTGGGGAGAACCTATGCTATAGAAAGATGTGGTGTGATGCATTCTGTTCCAGC
AF056401.1      TGTCCACCTGGGGAGAACCTATGCTATAGAAAAATGTGGTGTGATGCATTCTGTTCCAGC
AF056402.1      TGTCCACCTGGGGAGAACCTATGCTATAGAAAAATGTGGTGTGATGCATTCTGTTCCAGC
AF056403.1      TGTCCACCTGGGGAGAACCTATGCTATAGAAAAATGTGGTGTGATGCATTCTGTTCCAGC
AF056404.1      TGTCCACCTGGGGAGAACCTATGCTATAGAAAAGTGTGGTGTGATGCATTCTGTTCCAGC
AF056405.1      TGTCCACCTGGGGAGAACCTATGCTATAGAAAGATGTGGTGTGATGCATTCTGTTCCAAC
AF056406.1      TGTCCACCTGGGGAGAACCTATGCTATAGAAAAATGTGGTGTGATGCATTCTGTTCCAGC
AF056407.1      TGTCCACCTGGGGAGAACCTATGCTATAGAAAAATGTGGTGTGATGCATTCTGTTCCAGC
AF056408.1      TGTCCACCTGGGGAGAACCTATGCTATAGAAAAATGTGGTGTGATGCATTCTGTTCCAGC
AF056409.1      TGTCCACCTGGGGAGAACCTATGCTATAGAAAGATGTGGTGTGATGCATTCTGTTCCAGC
AF056410.1      TGTCCACCTGGGGAGAACCTATGCTATAGAAAGATGTGGTGTGATGCATTCTGTTCCAGC
AF056411.1      TGTCCACCTGGGGAGAACCTATGCTATAGAAAGATGTGGTGTGATGCATTCTGTTCCAGC
AF056412.1      TGTCCACCTGGGGAGAACCTATGCTATAGAAAGATGTGGTGTGATGCATTCTGTTCCAGC
AF056413.1      TGTCCACCTGGGGAGAACCTATGCTATAGAAAAATGTGGTGTGATGCATTCTGTTCCAGC
AF056414.1      TGTCCACCTGGGGAGAACCTATGCTATAGAAAAATGTGGTGTGATGTATCCTGTTCCAGC
AF056415.1      TGTCCACCTGGGGAGAACCTATGCTATAGAAAAATGTGGTGTGATGCATCCTGTTCCAGC
AF056416.1      TGTCCACCTGGGGAGAACCTATGCTATAGAAAAATGTGGTGTGATGCATTCTGTTCCAGC
AF056417.1      TGTCCACCTGGGGAGAACCTATGCTATAGAAAGATGTGGTGTGATGTATTCTGTTCCAGC
AF142323.1      TGTCCACCTGGGGAGAACCTATGCTATAGAAAGATGTGGTGTGATGTATTCTGTTCCAGC
AJ007766.1      TGTCCACCTGGGGAGAACCTATGCTATAGAAAGATGTGGTGTGATGTATTCTGTTCCAGC
Y17057.1        TGTCCACCTGGGGAGAACCTATGCTATAGAAAGATGTGGTGTGATGTATTCTGTTCCAGC
DQ917515.1      TGTCCACCTGGGCAGGAGGTATGCTATACAAAGGCTTGGTGTGATCGTATGTGTTCCTTC
DQ917516.1      TGTCCACCTGGGCAGGAGGTATGCTATACAAAGGCTTGGCGTGATCGTATGTGTTCCTTC
FJ481928.1      TGTGCATCTGGGGAGAACCTATGCTATACAAAGACTTGGTGTGATTTTCGGTGTAGCCAA
FJ752455.1      TGTGCACCTGGGGAGAACCTATGCTATACAAAGACTTGGTGTGATTTTCGGTGTAGCCAA
FJ752456.1      TGTGCACCAGGGCAGAACCTATGCTATACAAAAAAATGGTGTGATGCTTTTTGTTTACAG
FJ752457.1      TGTGCATCTGGGGAGAACCTATGCTATACAAAGACTTGGTGTGATTTTCGGTGTAGCCGA
FJ752458.1      TGTGCACCAGGGCAGAACCTATGCTATACAAAAAAATGGTGTGATGCTTTTTGTTTACAG
FJ752459.1      TGTGCACCTGGGGAGAACCTATGCTATACAAAGACTTGGTGTGATTATTGGTGTCACGTG
FJ752460.1      TGTCCACCTGGGGAGAACCTATGCTATACAAAGACTTGGTGTGATGCTTTTTGTTCCATC
FJ752461.1      TGTGCACCAGGGGAGAACCTATGCTATACAAAGAGTTGGTGTGATCGTTTTTGTTCCATC
FJ752462.1      TGTGCACCAGGGGAGAACCTATGCTATACAAAGAGTTGGTGTGATCGTTTTTGTTCCATC
FJ752463.1      TGTGCACCAGGGCAGAACCTATGCTATACAAAAAAATGGTGTGATGCTTTTTGTTTACAG
FJ752464.1      TGTGCACCAGGGGAGAACCTATGCTATACAAAGAGTTGGTGTGATGCTTTTTGTTCCATC
FJ752465.1      TGTGCACCAGGGCAGAACCTATGCTATACAAAAAAATGGTGTGATGCTTTTTGTTTACAG
FJ752466.1      TGTGCACCAGGGGAGAACCTATGCTATACAAAGAGTTGGTGTGATCGTTTTTGTTCCATC
FJ752467.1      TGTGCATCTGGGGAGAACCTATGCTATACAAAGACTTGGTGTGATTTTCGGTGTAGCCAA
FJ752468.1      TGTGCACCTGGGGAGAACCTATGCTATACAAAGACTTGGTGTGATGCTTTTTGTTCCATC
FJ752469.1      TGTGCACCAGGGGAGAACCTATGCTATACAAAGAGTTGGTGTGATGCTTTTTGTTCCATC
FJ752470.1      TGTGCACCAGGGGAGAACCTATGCTATACAAAGAGTTGGTGTGATCGTTTTTGTTCCATC
AF159537.1      TGTCCACCTGGGCAGAACCTATGCTATAAAAAGAGTTGGTGTGATGCTTTTTGTTCCAGC
AF159538.1      TGCCCACCTGGGGAGAAGGTATGCTTTGTAAAGAGTTGGTGTGATGCTTTTTGTGGCTCG
EF405871.1      TGTCCACCTGGGCAGAACCTATGCTATAAAAAGAGTTGGTGTGATGCTTTTTGTTCCAGC
AB015513.1      TGTCCATCTGGGCAGGAAAAATGCTATGTAAAGTCTTGGTGTAATGCTTGGTGTAGCAGC
AB015512.1      TGTCCATCTGGGCAGGAAATATGCTATGTAAAGTCTTGGTGTAATGCTTGGTGTAGCAGC
AF026893.1      TGTCCAAATGGGCAT---GTATGCTATACAAAGACTTGGTGTGATGGTTTCTGTAGCAGC
DQ917508.1      TGTCCACGTGGGCAGAACCTATGCTATACAAAGACTTGGTGTGATGCTTTTTGTAGCAGC
AY596926.1      TGTGCACCTGGGGAGAATGTATGCTTTTTAAAATCTTGGTGTGATGCTTGGTGTGGCAGC
AY596927.1      TGCGCACCTGGGGAGAATGTATGCTTTTTAAAATCGTGGTGTGATGCTTGGTGTGGCAGC
AY596928.1      TGTCCAGCTGGGCAGGACATATGCTATACAGAGACTTGGTGTGATGCTTGGTGTACCTCC
AY596929.1      TGTCCAGATGGGCAGAACATATGCTATACAGAGACTTGGTGTGATGCTTGGTGTGGCAGC
AY596930.1      TGTCCAGATGGGCAGAACCTATGCTATTTAAAATCGTGGTGTGACATTTTTTGTGGCAGC
AY596932.1      TGTCCAGATGGGGAGAACATATGCTATACAAAGTCTTGGTGTGATGTTTTTTGTACCTCC
AY596933.1      TGTCCAGATGGGGAGAACATATGCTATACAAAGACTTGGTGTGATGTTTGGTGTGGCAGC
DQ273567.1      TGTCCCCCTGGGCAGGACCTATGCTATATGAAGACTTGGTGTGACGTTTTTTGTGGCAGC
DQ273568.1      TGTGCACCTGGGGAGAATGTATGCTTTTTAAAATCGTGGTGTGATGCTTGGTGTGGCAGC
DQ273569.1      TGTCCCCCTGGGCAGGACCTATGCTATATGAAGACTTGGTGTGACGTTTTTTGTGGCAGC
DQ273570.1      TGTCCAGATGGGGAGAACATATGCTATACAAAGTCTTGGTGTGAGGTTTTTTGTACCTCC
DQ273571.1      TGTGCACCTGGGGAGAATGTATGCTTTTTAAAATCGTGGTGTGATGCTTGGTGTGGCAGC
DQ273572.1      TGTCCCCCTGGGCAGGACTTATGCTATATGAAGACTTGGTGTGACGTTTTTTGTGGCAGC
DQ902574.1      TGTCCAGATGGGGAGAACATATGCTATACAAAGTCTTGGTGTGACGTTTTTTGTAGCTCC
FJ952515.1      TGTCCACCTGGGGAGAACCTATGCTATACGAAGATGTGGTGTGATGCATGGTGTTCCAGC
DQ917512.1      TGTCCACCTGGGCAGGAGGTATGCTATACAAAGACTTGGTGTGATGGTTTTTGTGGCAGC
DQ917513.1      TGTCCACCTGGGCAGGAGGTATGCTATACAAAGACTTGGTGTGATGGTTTTTGTAGCAGC
EU029749.1      TGTCCACCTGGGCAGGAGGTATGCTATACAAAGACTTGGTGTGATGGTTTTTGTGGCAGC
DQ917510.1      TGTCGATCTGAGCAGGAGCTATGCTGTACAAAGACTTGGTGTGATCAGTGGTGTCAGGAC
AF082982.1      TGTCCACCTGGGCAGGAGGTATGCTACACAAAGACTTGGTGTGATGGTTTTTGTGGCATC
FJ790456.1      TGTCCATCTGGGCAGAATCTATGCGTTACAAAGACTTGGTGTGGTGAGATGTGTTCCATC
FJ790457.1      TGTCCACCAGGGGAGAAGCTATGCTTTACAAAGGCTTGGTGTGATGCTTGGTGTCCCTCG
DQ917509.1      TGTGCACCAGGGCAGAACCTATGCTATACAAAGACTTGGTGTGATGCTTTTTGTTTCAGC
GAGZ01000001.1  TGTCCACCTGGGGAGAATGTATGCGTTACAAAGACTTGGTGTGATGCCTTTTGTAGCATC
GAGZ01000002.1  TGTCCACCTGGGGAGAATGTATGCTTTACAAGGACTTGGTGTGATGCCTTTTGTAGCAGC
GAGZ01000003.1  TGTCCACCTGGGGAGAATGTATGCTTTACAAGGACTTGGTGTGATTCCTTTTGTAGCAGC
GAGZ01000004.1  TGTCCACCTGGGCAGGACCTATGCTATACAAAGACTTGGTGTGATGCCTTTTGTAGCATC
GAGZ01000005.1  TGTCCACCTGGGCAGGACCTATGCTATACAAAGACTTGGTGTGATGCCTTTTGTAGCATC
GAGZ01000006.1  TGTCCACCTGGGGAGAATGTATGCTTTACAAAGACTTGGTGTGATGGTCGATGTCCCCAA
GAGZ01000007.1  TGTCCACCTGGGGAGAATGTATGCTTTACAAAGACTTGGTGTGATGCTCGGTGTAGCCAA
GAGZ01000008.1  TGTCCACCTGGGGAGAATGTATGCTTTACAAAGACTTGGTGTGATGCTCGGTGTGGCCTT
GAGZ01000009.1  TGTCCACCTGGGGAGAATGTATGCTTTACAAAGACTTGGTGTGATGGTCGATGTCCCCAA
GAGZ01000010.1  TGTCCACCTGGGGAGAATGTATGCTTTACAAAGACTTGGTGTGATGGTCGATGTCCCCAA
GAHA01000001.1  TGTGAACCTGGGGAGAACCAATGCTATACAAGGACTTGGTGTGATGCTCGGTGTGGCCTC
GAHA01000002.1  TGTCCACCTGGGCAGAACCTATGCTATACAAAGACTTTGTGTGGTTTTCGTTGTGCCAGC
GAHA01000006.1  TGTCCACCTGGGCATAACCTATGCTATAAAATTACTTCGTGTGTTGGTTGGTGTCCCAAG
GAHA01000007.1  TGTCCACCTGGGCATAACCTATGCTATAAAATTACTTCGTGTGTTGGTTGGTGTCCCAAG
GAHA01000008.1  TGTCCACCTGGGGAGGACCTATGCTATACAAAGGCTTGGTGTGATTTTCGGTGTGGCACC
GAHC01000001.1  TGTGCACCTGGGGAGAACCTATGCTATACAAGGACTTGGTGTGATGCTCGGTGTGGCCTC
GAHC01000002.1  TGTGCACCTGGGGAGAACCTATGCTATACAAAGACTTGGTGTGATCGTTTTTGTGGCGTC
GAHC01000003.1  TGTGCACCTGGGGAGAACCTATGCTATACAAAGACTTGGTGTGATCGTTTTTGTTCCAGC
GAHC01000004.1  TGTGCACCTGGGGAGAACCTATGCTATACAAGGACTTGGTGTGATGCTTGGTGCGGCAGC
GAHD01000001.1  TGTCCACCTGGGCAGAACCTATGCTATACAAAGACTTGGTGTGATGCTTTTTGTTCCATC
GAHD01000002.1  TGTCCACCTGGGCAGAACCTATGCTATACAAAGACTTGGTGTGATGCTTTTTGTTCCATC
GAHD01000003.1  TGTCCACCTGGGCAGAACCTATGCTATACAAAGACTTGGTGTGATGCTTTTTGTTCCAGC
GAHD01000004.1  TGTCCACCTGGGCAGAACCTATGCTATACAAAGACTTGGTGTGATGCTTTTTGTACCAGC
GAHD01000005.1  TGTCCACCTGGGCAGAACCTATGCTATACAAAGACTTGGTGTGATGCTTGGTGTACCAGC
GAHD01000006.1  TGTCCACCTGGGCAGAACCTATGCTATACAAAGACTTGGTGTGATGCTTGGTGTACCAGC
GAHE01000001.1  TGTCCAGATGGGCACCAA---TGCTTTACAAAGACTTGGTGTGATGCTTGGTGTAGCGTC
GAHE01000002.1  TGTCCAGATGGGCACCAA---TGCTTTACAAAGACTTGGTGTGATGCTTGGTGTGCTGAA
GAHE01000003.1  TGTCCAGATGGGCACCAA---TGCTTTACAAGGACTTGGTGTGATCCTTGGTGTAGCGTC
GAHE01000004.1  TGTCCAGATGGGCACAAA---TGCTTTACAAGGACTTGGTGTGATCCTTGGTGTTCCATC
GAHE01000005.1  TGTCCAGATGGGCACCAA---TGCTTTACAAGGACTTGGTGTGATCCTTGGTGTAGCGTC
GAHE01000006.1  TGTCCAGATGGGCACCAA---TGCTTTACAAGGACTTGGTGTGATCCTTGGTGTAGCGTC
GAHE01000007.1  TGTCCAGATGGGCACCAA---TGCTTTACAAAGACTTGGTGTGATGCTTGGTGTGCTGAA
GAHE01000008.1  TGTCCAGATGGGCACCAA---TGCTTTACAAAGACTTGGTGTGATGCTTGGTGTAGCGTC
GAHE01000009.1  TGTCCAGATGGGCACCAA---TGCTTTACAAAGACTTGGTGTGATGCTTGGTGTGCTGAA
GAHE01000010.1  TGTCCAGATGGGCACCAA---TGCTTTACAAAGACTTGGTGTGATGCTTGGTGTTCCGTC
GAHE01000011.1  TGTCCAGATGGGCACCAA---TGCTTTACAAAGACTTGGTGTGATGCTTGGTGTTCCATC
GAHE01000012.1  TGTCCAGATGGGCACCAA---TGCTTTACAAGGACTTGGTGTGATCCTTGGTGTAGCGTC
GAHE01000013.1  TGTCCAGATGGGCACCAA---TGCTTTACAAAGACTTGGTGTGATGCTTGGTGTAGCATC
GAHE01000014.1  TGTCCAGATGGGCACCAA---TGCTTTACAAAGACTTGGTGTGATGCTTGGTGTCCTGAA
GAHE01000015.1  TGTCCACCTGGGCAGGACCAATGCTTTACAAAGACTTGGTGTGATGCTTGGTGTCCCATC
GAHE01000016.1  TGTCCACCTGGGCAGGACCAATGCTTTAAAAAGACTTGGTGTGATGCTTGGTGTCCCATC
GAHF01000001.1  TGTGCAGCTGGGGAGAACCTATGCTATACAAAGACTTGGTGTGGTTCTATGTGTTCCATC
GAHF01000002.1  TGTGCAGCTGGGGAGAACCTATGCTATACAAAGACTTGGTGTGGTTCTATGTGTTCCATC
GAHF01000003.1  TGTGCAGCTGGGGAGAACCAATGCTATACAAAGACTTGGTGTGGTTCTATGTGTTCCATC
GAHF01000004.1  TGTGCAGCTGGGGAGAACCTATGCTATACAAAGACTTGGTGTGGTTCTATGTGTTCCATC
GAHF01000005.1  TGTGCAGCTGGGGAGGACCTATGTTATACAAAGACTTGGTGTGATGCTTGGTGTAGCCAG
GAHF01000006.1  TGTGCAGTTGGGGAGAACCAATGCTATACAAAGACTTGGTGTGATACTTTTTGTAGCAGC
GAHF01000007.1  TGTGCAGTTGGGGAGGACCTATGCTATACAGAGACTTGGTGTGATGCTTGGTGTGGCGTG
GAHF01000008.1  TGTGCAGTTGGGGAGGACCTATGCTATACAGAGACTTGGTGTGATGCTTGGTGTGGCGTG
GAHG01000001.1  TGTGCACCTGGGGAGAACCTATGCTTTACAAAGACTTGGTGTGATGCTTTTTGTGGCCAC
GAHG01000002.1  TGTCCACCTGGGGAGAACCTATGCTTTACAAAGAGTTGGTGTGATGCTCACTGTGGCCAG
GAHH01000040.1  TGTCCATCTGGGCAGGAGGTATGCTACACAAAGGCATGGTGTAATGAGTGGTGTCCAGAC
GAHH01000045.1  TGTCCACCTGGGGAGGACCTATGCTATACAAAGAGTTGGTGTGGTGAGTTGTGTTACAGC
GAHH01000046.1  TGTCCACCTGGGCAGGAGGTATGCTACACAAAGACTTGGTGTGATTCTTTTTGTTCCCTC
GAHI01000001.1  TGTCCACCTGGGGAGAAGCTATGCTTTACAAAGGCTTGGTGTGATGCTTGGTGTGGCATC
GAHI01000002.1  TGTCCACCTGGGGAGGAGCTATGCTTTACAAAGGCTTGGTGTGATGCTTGGTGTGGCATC
GAHI01000003.1  TGTCCACCTGGGGAGAAGCTATGCTTTACAAAGGCTTGGTGTGATGCTTGGTGTGGCATC
GAHI01000004.1  TGTCCACCTGGGGAGAAGCTATGCTTTACAAAGGCTTGGTGTGATGCTTGGTGTGGCATC
GAHJ01000008.1  TGTCCACCTGGGCAGAACCTATGCTATACAAAGACTTGGTGTGATCGTTTTTGTACAATG
GAHJ01000009.1  TGTCCAACTGGGGAGGTGGTATGCTTTACAAAGACTTGGTGTGATGCTCACTGTGGCGAA
GAHJ01000010.1  TGTCCACCTGGGCAGAACCTATGCTATACAAAGACTTGGTGTGATGGTCACTGTGGCAGC
GAHH01000039.1  TGTCCACCTGGGCAGGAGATATGCTACACAAAGACATGGTGTGATGAGTGGTGTGGCATC
GAHH01000034.1  TGTGCACCTGGGGAGGAGCTATGCTATACAAGGACTTGGAATGATGGC------------
GAHH01000041.1  TGTCCACCTGGGGAGGACCTATGCTTTACAAGGACTTGGAGAGATGCCCATAGTGGAAAC
GAHH01000042.1  TGTCCACCTGGGGAGGACCTATGCTTTACAAGGACTTGGAGAGATGGCCATAGTGGAAAC
GAHH01000043.1  TGTCCACCTGGGGAGGACCTATGCTTTACAAGGACTTGGAGAGATGGCCATGGTGGA---
GAHH01000044.1  TGTCCACCTGGGGAGGAGGTATGCTATACAAGGACTTGGAGAGATGGCCATGGTGGA---
EU029750.1      TGTCCACCTGGGCAGGAGGTATGCTATACAAAGACTTGGACTGATGGCCATGGTGGCAGC
DQ917514.1      TGTCCACCTGGGCAGGAGGTATGCTATACAAAGACTTGGACTGATGGCCATGGTGGCAGC
DQ917511.1      TGTGCACCTGGGGAGAAGCTATGCTATACAAGGACTTGGAATGATGGC------------


EU003085.1      AGAGGAAAGGTAGTCGTATTGGGATGTGCTGCTACTTGCCCTACAGTGAAG---CCCGGT
EU003086.1      CTAGGAAAGTTAGTCAAATTGGGATGTGCTGCTACTTGCCCTATACCGAAG---TCCTAT
EU003087.1      AGA------AGAGTCAAATTGGGATGTGCTGCTACTTGCCCTATACCGAAG---CGGTAT
EU003088.1      AGAGGAAAGGTAATCGAACTGGGATGTGCTGCTACTTGCCCTCCAGCGGAG---CCAAAA
EU003089.1      AGAGGAAAGGTAATCGAACTGGGATGTGCTGCTACTTGCCCTCCAGCGGAG---CCAAGA
EU003090.1      AGAGGAAAGGTAATCGAACTGGGATGTGCTGCTACTTGCCCTCCAGCGGAG---CCAAAA
EU003091.1      AGAGGAAAGGTAATCGAACTGGGATGTGCTGCTACTTGCTCTCCAGCGGAG---CCAAAA
EU003092.1      AGAGGAAAGGTAATCGAACTGGGATGTGCTGCTACTTGCCCTCCAGCGGAG---CCAAAA
EU003093.1      AGAGGAAAGGTAATCGAACTGGGATGTGCTGCTACTTGCCCTCCAGCGGAG---CCAAAA
EU003094.1      AGATTAAAGGTAATCGAACTGGGATGTGCTGCTACTTGCCCTCCAGCGGAG---CCAAAA
EU003095.1      AGAGGAAAGGTAATCGAACTGGGATGTGCTGCTACTTGCCCTCCAGCGGAG---CCAAAA
EU003096.1      AGAGGAAAGGTAATCGAACTGGGATGTGCTGCTACTTGCCCTCCAGCGGAG---CCAAAA
EU003097.1      AGAGGAAAGGTAATCGAACTGGGATGTGCTGCTACTTGCCCTCCAGCGGAG---CCAAAA
EU003098.1      AGAGGAAAGGTAATCGAACTGGGATGTGCTGCTACTTGCCCTCCAGCGGAG---CCAAAA
EU003101.1      AGAGGAAAGCGAGTTGAAATGGGATGTGCTGCTACTTGCCCTACAGTGAAG---CCCGGT
EF599318.1      AGAGGAAAGGTAATCGAACTGGGATGTGCTGCTACTTGCCCTCCAGCGGAG---CCAAGA
EF599319.1      CTAGGAAAGCGAGTCGATTTGGGATGTGCTGCTACTTGCCCTACAGCGAAG---CCCGGT
AY057874.1      AGAGGAAAGGTAGTCGAATTGGGGTGTGCTGCTACTTGCCCTTCAAAGAAG---CCCTAT
AF056400.1      AGAGGAAAGGTAGTCGAATTGGGGTGTGCTGCTACTTGCCCTTCAAAGAAG---CCCTAT
AF056401.1      AAAGGAAAGGTAGTCGAATTGGGATGTGCTGCTACTTGCCCTTCAAAGAAG---CCCTAT
AF056402.1      AAAGGAAAGGTAGTCGAATTGGGATGTGCTGCTACTTGCCCTTCAAAGAAG---CCCTAT
AF056403.1      AAAGGAAAGGTAGTCGAATTGGGATGTGCTGCCACTTGCCCTTCAAAGAAG---CCCTAT
AF056404.1      AAAGGAAAGGTAGTCGAATTGGGATGTGCTGCTACTTGCCCTTCAAAGAAG---CCCTAT
AF056405.1      AAAGGAAAGGTAGTCGAATTGGGATGTGCTGCTACTTGCCCTTCAAAGAAG---CCCTAT
AF056406.1      AAAGGAAAGGTAGTCGAATTGGGATGTGCTGCTACTTGCTCTTCAAAGAAG---CCCTAT
AF056407.1      AAAGGAAAGGTAGTCGAATTGGGATGTGCTGCTACTTGCCCTTCAAAGAGG---CCCTAT
AF056408.1      AAAGGAAAGGTAGTCGAATTGGGATGTGCTGCTACTTGCCCTTCAAAGAAG---CCCTAT
AF056409.1      AGAGGAAAGGTAGTCGAATTGGGGTGTGCTGCTACTTGCCCTTCAAAGAAG---CCCTAT
AF056410.1      AGAGGAAAGGTAGTCGAATTGGGGTGTGCTGCTACTTGCCCTTCAAAGAAG---CCCTAT
AF056411.1      AGAGGAAAGGTAGTCGAATTGGGGTGTGCTGCTACTTGCCCTTCAAAGAAG---CCCTAT
AF056412.1      AGAGGAAAGGTAGTCGAATTGGGGTGTGCTGCTACTTGCCCTTCAAAGAAG---CCCTAT
AF056413.1      AGAGGAAAGGTAGTCGAATTGGGGTGTGCTGCTACTTGCCCTTCAAAGAAG---CCCTAT
AF056414.1      AGAGGAAAGGTAGTCGAATTGGGGTGTGCTGCTACTTGCCCTTCAAAGAAG---CCCTAT
AF056415.1      AGAGGAAAGGTAGTCGAATTGGGGTGTGCTGCTCCTTGCCCTTCAGAGAAG---CCCTAT
AF056416.1      AGAGGAAAGGTAGTCGAATTGGGGTGTGCTGCTACTTGCCCTTCAGAGAAG---CCCTAT
AF056417.1      AGAGGAAAGGTAGTCGAATTGGGGTGTGCTGCTACTTGCCCTTCAAAGAAG---CCCTAT
AF142323.1      AGAGGAAAGGTAGTCGAATTGGGGTGTGCTGCTACTTGCCCTTCAAAGAAG---CCCTAT
AJ007766.1      AGAGGAAAGGTAGTCGAATTGGGGTGTGCTGCTACTTGCCCTTCAAAGAAG---CCCTAT
Y17057.1        AGAGGAAAGGTAGTCGAATTGGGGTGTGCTGCTACTTGCCCTTCAAAGAAG---CCCTAT
DQ917515.1      AGAGGAAAGGTAATCGAACTGGGATGTGCTGCTACTTGCCCTCGGCAGGAG---CCAGGA
DQ917516.1      AGAGGAAAGGTAATCGAACTGGGATGTGCTGCTACTTGCCCTCGGCAGGAG---CCAGGA
FJ481928.1      CTAGGAAAGGCAGTCGAATTGGGATGTGCTGCTACTTGCCCTACAACGAAG---CCCTAT
FJ752455.1      CTAGGAAAGGCAGTCGAATTGGGATGTGCTGCTACTTGCCCTACAACGAAG---CCCTAT
FJ752456.1      AGAGGAAAGGTAATCCAATTGGGATGTGCTGCTACTTGCCCTACAACGAAG---CCCTGT
FJ752457.1      CTAGGAAAGGCAGTCGAATTGGGATGTGCTGCTACTTGCCCTACAACGAAG---CCCTAT
FJ752458.1      AGAGGAAAGGTAATCCAATTGGGATGTGCTGCTACTTGCCCTACAACGAAG---CCCTAT
FJ752459.1      AAAGGAAAGCGAATCGATTTGGGATGTGCTGCTACTTGCCCTACAGCGAAG---CCCGGT
FJ752460.1      AGAGGAAGGCGAGTCGATTTGGGATGTGCTGCTACTTGCCCTACAGCGAAG---CCCGGT
FJ752461.1      AGAGGAAAGGTAATCGAACTGGGATGTGCTGCTACTTGCCCTCCAGCGGAG---CCAAAA
FJ752462.1      AGAGGAAAGGTAATCGAACTGGGATGTGCTGCTACTTGCCCTCCAGCGGAG---CCAAAA
FJ752463.1      AGAGGAAAGGTAATCCAATTGGGATGTGCTGCTACTTGCCCTACAACGAAG---CCCTAT
FJ752464.1      AGAGGAAAGGTAATCGAACTGGGATGTGCTGCTACTTGCCCTCCAGCGGAG---CCAAAA
FJ752465.1      AGAGGAAAGGTAATCCAATTGGGATGTGCTGCTACTTGCCCTACAGCGAAG---CCCGGT
FJ752466.1      AGAGGAAAGGTAATCGAACTGGGATGTGCTGCTACTTGCCCTCCAGCGGAG---CCAAAA
FJ752467.1      CTAGGAAAGGCAGTCGAATTGGGATGTGCTGCTACTTGCTCTACAACGAAG---CCCTAT
FJ752468.1      AGAGGAAGGCGAGTCGATTTGGGATGTGCTGCTACTTGCCCTACAGCGAAG---CCCGGT
FJ752469.1      AGAGGAAAGGTAATCGAACTGGGATGTGCTGCTACTTGCCCTCCAGCGGAG---CCAAAA
FJ752470.1      AGAGGAAAGGTAATCGAACTGGGATGTGCTGCTACTTGCCCTCCAGCGGAG---CCAAAA
AF159537.1      AGAGGAAAGGTAATCGAACTGGGATGTACTGCTAAATGCCCTACAGTGAAG---GACGGA
AF159538.1      AGAGGAAAGCGAATCGAAATGGGATGTGCTGCTACTTGCCCTACAGTGAAG---GACGGT
EF405871.1      AGAGGAAAGGTAATCGAACTGGGATGTACTGCTAAATGCCCTACAGTGAAG---CACGGA
AB015513.1      AGAGGAAAGGTACTCGAATTTGGATGTGCAGCTACTTGCCCTTCAGTGAAC---ACCGGA
AB015512.1      AGAGGAAAGGTACTCGAATTTGGATGTGCAGCTACTTGCCCTTCAGTGAAC---ACCGGA
AF026893.1      AGAGGAAGAAGAGTCGAGTTGGGATGTGCTGCTACTTGCCCTACAGTGAAG---CCCGGT
DQ917508.1      AGAGGAAAGGTAGTCGAATTGGGATGTGCTGCTACTTGCCCTATAGCGAAG---TCCTAT
AY596926.1      AGAGGAAAGAAACTCTCATTTGGATGTGCTGCTACTTGCCCTAAAGTGAAT---CCCGGT
AY596927.1      AGAGGAAAGAAACTCTCCTTTGGATGTGCTGCTACTTGCCCTAAAGTGAAT---CCCGGT
AY596928.1      AGAGGAAAAAGAGTCAATTTGGGATGTGCTGCTACTTGCCCTATAGTGAAG---CCCGGT
AY596929.1      AGAGGAAAAAGAGTCAATTTGGGATGTGCTGCTACTTGCCCTAAAGTGAAT---CCCGGT
AY596930.1      AGAGGAGAGAGACTCGAATTCGGATGTGCTGCTACTTGCCCTGAAGTGAAG---CCTGGT
AY596932.1      AGAGGAAAAAGAATTGATTTGGGCTGTGCTGCTACTTGCCCTAAAGTGAAG---CCCGGT
AY596933.1      AGAGGAAGAAGAGTCGATTTGGGATGTGCTGCTACTTGCCCTATAGTGAAG---CCCGGT
DQ273567.1      AGAGGAAGGGTCATCGAATTGGGATGTACTGCTACTTGTCCTACAGTGAAG---CCCCAT
DQ273568.1      AGAGGAAAGAAACTCTCATTTGGATGTGCTGCTACTTGCCCTAAAGTGAAT---CCCGGT
DQ273569.1      AGAGGAAGGGTCGTCGAATTGGGATGTACTGCTACTTGTCCTACAGTGAAG---CCCCAT
DQ273570.1      AGAGGAAAAAGAATTGATTTGGGCCGTGCTGCTACTTGCCCTAAAGTGAAG---CCCGGT
DQ273571.1      AGAGGAAAGAAACTCTCATTTGGATGTGCTGCTACTTGCCCTAGAGTGAAT---CCCGGT
DQ273572.1      AGAGGAAGGGTCATCGAATTGGGATGTACTGCTACTTGTCCTACAGTGAAG---CACCAT
DQ902574.1      AGAGGAAAAAGAATTGATTTGGGCTGTGCTGCTACTTGCCCTAAAGTGAAG---CCCGGT
FJ952515.1      AGAGGAAAGGTAATCGAATTGGGATGTGCTGCTACTTGCCCCTCAAAGAAG---CCCTAT
DQ917512.1      AGAGGAAAGCGAGTCGATTTGGGATGTGCTGCTACTTGCCCTACTCCAAAGAAGAAAGAT
DQ917513.1      AGAGGAAAGCGAGTCGATTTGGGATGTGCTGCTACTTGCCCTACTCCAAAGAAGAAAGGT
EU029749.1      AGAGGAAAGCGAGTCGATTTGGGATGTGCTGCTACTTGCCCTACTCCAAAGAAGAAAGGT
DQ917510.1      AGAGGACCGCGACTCGAAATGGGATGTACTGCTACTTGCCCTAGGCGGATG---CCCGGT
AF082982.1      AGAGGAAAGCGAGTCGATTTGGGATGTGCTGCTACTTGCCCTACTCCAAAGAAGACCGGT
FJ790456.1      AGAGGAAAGCGAGTCGAATTGGGATGTGCTGCTACTTGTCCTATACGGACG---CCCGGT
FJ790457.1      AGAGGAAAGCGAATGGAATTTGGATGTGCTGCTACTTGCCCTACAGGGAAG---CCCGGT
DQ917509.1      AGAGGAAGGGTAATCGAACTGGGATGTGCTGCTACTTGCCCTCCAGCGGAG---CCAAAA
GAGZ01000001.1  AGAGGAAAGGTAATCGAACTGGGATGTGCTGCTACTTGCCCTCCAGCGGAG---CCAAAA
GAGZ01000002.1  AGAGGAAAGGTAGTCGAACTGGGATGTGCTGCTACTTGCCCTATACCGAAG---TCCTAT
GAGZ01000003.1  AGAGGAAAGGTAGTCGAACTGGGATGTGCTGCTACTTGCCCTATACCGAAG---TCCTAT
GAGZ01000004.1  AGAGGAAAGGTAATCGAACTGGGATGTGCTGCTACTTGCCCTCCAGCGGAG---CCAAAA
GAGZ01000005.1  AGAGGAAAGGTAATCGAACTGGGATGTGCTGCTACTTGCCCTCCAGCGGAG---CCAAAA
GAGZ01000006.1  CTAGGAAAGCGAGTCGAAATGGGATGTGCTGCTACTTGCCCCAAAGTGAAG---CGCGGT
GAGZ01000007.1  CTAGGAAAGCGAGTCGAAATGGGATGTGCTGCTACTTGCCCCAAAGTGAAG---CCCGGT
GAGZ01000008.1  CTAGGAAAGCGAGTTGAAATGGGATGTGCTGCTACTTGCCCCAAAGTGAAA---CCCGGT
GAGZ01000009.1  CTAGGAAAGCGAGTCGAGATGGGATGTGCTGCTACTTGCCCCAAAGTGAAG---CGCGGT
GAGZ01000010.1  CTAGGAAAGCGAGTCGAAATGGGATGTGCTGCTACTTGCCCCAAAGTGAAG---CGCGGT
GAHA01000001.1  ATGGGAAAGCGAATCGAACTGGGATGTGCTGCTACTTGCCCTACAGCGAAG---ACCGGC
GAHA01000002.1  AGAGGACCGCGAGTCGAACTGGGATGTGCTGCTACTTGCCCTATTCCAAAG---CCCCGT
GAHA01000006.1  GGAGAAAAGCTAATCAAAATGGGATGTGCTGCTACTTGCCCTAGACGG------CTTGGT
GAHA01000007.1  GGAGAAAAGCTAATCAAAATGGGATGTGCTGCTACTTGCCCTAGACGG---------CTT
GAHA01000008.1  CATGGAAAGATACTCGAACTGGGATGTGCTGCTACTTGCCCTATACCGAAG---CACTAT
GAHC01000001.1  ATGGGAAAGCGAATCGAACTGGGATGTGCTGCTACTTGCCCTACAGCGAAG---ACCGGC
GAHC01000002.1  ATGGCAAAGCGAATCGAACTGGGATGTGCTGCTACTTGCCCTGAAGGGAGG---CCCGGC
GAHC01000003.1  AGAGGAAAGGTAATCGAACTGGGATGTGCTGCTACTTGCCCTCCAGCGGAG---CCAAAA
GAHC01000004.1  AGAGGAAAGCGAATCGAACTGGGATGTGCTGCTACTTGCCCTCCAGCGGAG---CCAAAA
GAHD01000001.1  AGAGGAAAGGTAATCGAACTGGGATGTGCTGCTACTTGCCCTCCAGCGGAG---CCAAGA
GAHD01000002.1  AGAGGAAAGGTAATCGAACTGGGATGTGCTGCTACTTGCCCTCCAGCGGAG---CCAAGA
GAHD01000003.1  AGAGGAAAGGTAGTCGAATTGGGATGTGCTGCTACTTGCCCTACAGTGAAG---CCCCAT
GAHD01000004.1  AGAGGAAAGGTAGTCGAATTGGGATGTGCTGCTACTTGCCCTACAGTGAAG---CCCCAT
GAHD01000005.1  AGAGGAAAGGTAGTCGAATTGGGATGTGCTGCTACTTGCCCTATACCAAAG---TCCTAT
GAHD01000006.1  AGAGGAAAGGTAGTCGAATTGGGATGTGCTGCTACTTGCCCTATACCAAAG---TCCTAT
GAHE01000001.1  AGAGGACCACGGGTCGAAATGGGATGTGAAGCTACTTGCCCTATAGTGAAG---CCCGGT
GAHE01000002.1  AGAGGACCGCGAGTCGAAATGGGATGTGAAGCTACTTGCCCTACAGTGAAG---CCCGGT
GAHE01000003.1  AGAGGACCACGGGTCGAAATGGGATGTGAAGCTACTTGCCCTACAGTGAAG---AAGGGT
GAHE01000004.1  AGAGGACCGCGGGTCGAAATGGGATGTGAAGCTACTTGCCCTATAGTGAAG---CCCGGT
GAHE01000005.1  AGAGGACCACGGGTCGAAATGGGATGTGAAGCTACTTGCCCTACAGTGAAG---AAGGGT
GAHE01000006.1  AGAGGACCACGGGTCGAAATGGGATGTGAAGCTACTTGCCCTACAGTGAAG---AAGGGT
GAHE01000007.1  AGAGGACCGCGAGTCGAAATGGGATGTGAAGCTACTTGCCCTACAGTGAAG---CCCGGT
GAHE01000008.1  AGAGGACCACGGGTCGAAATGGGATGTGAAGCTACTTGCCCTATAGTGAAG---CCTGGT
GAHE01000009.1  AGAGGACCGCGAGTCGAAATGGGATGTGAAGCTACTTGCCCTACAGTGAAG---CCCGGT
GAHE01000010.1  AGAGGACCGCGGGTCGAAATGGGATGTGAAGCTACTTGCCCTATAGTGAAG---CCCGGT
GAHE01000011.1  AGAGGACCGCGGGTCGAAATGGGATGTGAAGCTACTTGCCCTATAGTGAAG---CCCGGT
GAHE01000012.1  AGAGGACCACGGGTCGAAATGGGATGTGAAGCTACTTGCCCTACAGTGAAG---AAGGGT
GAHE01000013.1  AGAGGACCGCGGGTCGAAATGGGATGTGAAGCTACTTGCCCTACAGTGAAG---CCCGGT
GAHE01000014.1  AGAGGACCGCGAGTCGAAATGGGATGTGAAGCTACTTGCCCTACAGTGAAG---CCCGGT
GAHE01000015.1  AGAGGAGAGCGAGTTGAATTGGGATGTGCTGCTACTTGCCCTACAGTGAAG---CCTGGT
GAHE01000016.1  AGAGGAGAGCGAGTCGAATTGGGATGTGCTGCTACTTGCCCTACAGTGAAG---CCTGGT
GAHF01000001.1  AGAGGAAGTTTAATCGAACTGGGATGTGCTGCTACTTGCCCTAAAGCGAAG---CCCGGT
GAHF01000002.1  AGAGGAAGTTTAATCGAACTGGGATGTGCTGCTACTTGCCCTAAAGCGAAG---CCCGGT
GAHF01000003.1  AGAGGAAGTTTAATCGAACTGGGATGTGCTGCTACTTGCCCTACAGCGAAG---CCCGGG
GAHF01000004.1  AGAGGAAGTTTAATCGAACTGGGATGTGCTGCTACTTGCCCTAAAGCGAAG---CCCGGT
GAHF01000005.1  AGAGGACAGCGAGTCGAATTGGGATGTGCTGCTACTTGCCCTACAGCGAAG---CCCAGG
GAHF01000006.1  AGAGGAAAGGTAGTCGAACTGGGATGTGCTGCTACTTGCCCTGTACCGGAG---TCCTAC
GAHF01000007.1  AGAGGACAGCGAGTCAATTTGGGATGTGCTGCTACTTGCCCTACAGCGAAG---CCCAGG
GAHF01000008.1  AGAGGACAGCGAGTCGAATTGGGATGTGCTGCTACTTGCCCTACAGCGAAG---CCCAGG
GAHG01000001.1  AGAGGAAAGCGAGTCGAAATGGGATGTGCTGCTACTTGCCCTACAGTGAAG---CCCGGT
GAHG01000002.1  AGAGGAAAGCGAATCGATTTGGGATGTGCTGCTACTTGCCCTACAGTGAAG---CCCGGT
GAHH01000040.1  AGAGGAAAGCAAGTCGAAATGGGATGTGCTGCTATTTGCCCTTCAGTGAAG---CCCAAA
GAHH01000045.1  AGAAGAAATCGAGTCGATTTGGGATGTGCTGCTACTTGCCCTACTCCAGAGAATACCGGT
GAHH01000046.1  AGAGGAAAGGTAGTCGAACTGGGATGTGCTGCTACTTGCCCTCCAGCGGGG---CCAAAA
GAHI01000001.1  AGAGGAAAGCGAATGGAATTTGGATGTGCTGCTACTTGCCCTACAGGGAAG---CCCGGT
GAHI01000002.1  AGAGGAAAGCGAATGGAATTTGGATGTGCTGCTACTTGCCCTACAGGGAAG---CCCGGT
GAHI01000003.1  AGAGGAAAGCGAATGGAATTTGGATGTGCTGCTACTTGCCCTACAGGGAAG---CCCGGT
GAHI01000004.1  AGAGGAAAGCGAATGGAATTTGGATGTGCTGCTACTTGCCCTACAGGGAAG---CCCGGT
GAHJ01000008.1  AGAGGAAAGGTAATCGAACTGGGATGTGCTGCTACTTGCCCTCCAGCAGAG---CCAAGA
GAHJ01000009.1  AGAGGAAAACGAGTCGAATTGGGATGTGCTGCTACTTGCCCTATAGTGAAG---CCCGGT
GAHJ01000010.1  AGAGGAAAGCGAATTGTTTTGGGATGTGCTGCTACTTGCCCTATAGTGAAG---CCCGGT
GAHH01000039.1  AGAGGAAAGGTAATCGAACTGGGATGTGCTGCTACTTGCCCTACTCCAGAGAAGACCAGT
GAHH01000034.1  CGTGGAACGCGAATCGAACGGGGATGTGCTGCTACTTGCCCTATTCCAAAGAACCCCGAG
GAHH01000041.1  AGAGGACCGCGAGTCGATTTGGGATGTGCTGCTACTTGCCCCACTACAGATAAGACCGAG
GAHH01000042.1  AGAGGACCGCGAGTCGATTTGGGATGTGCTGCTACTTGCCCCACTACAGATAAGACCGAG
GAHH01000043.1  AGAGGACCGCGAGTCGATTTGGGATGTGCTGCTACTTGCCCCACTACAGATAAGACCGGG
GAHH01000044.1  AGAGGACCGCGAGTCGATTTGGGATGTGCTGCTACTTGCCCCACTACAGATAAAACCGGG
EU029750.1      AGAGGAAAGCGAGTCGATTTGGGATGTGCTGCTACTTGCCCTACTCCAAAGAAGAAAGAT
DQ917514.1      AGAGGAAAGCGAGTCGATTTGGGATGTGCTGCTACTTGCCCTACTCCAAAGAAGAAAGAT
DQ917511.1      CGTGGAACGCGAATCGAACGGGGATGTGCTGCTACTTGCCCTATTCCAAAGAAGCCCGAG


EU003085.1      GTG---GATATTACCTGTTGCGCAACCGACAAGTGCAACCCATTT---CCA---------
EU003086.1      GAG---GATGTTACCTGTTGCTCAACAGACAACTGCAACAGATTT---CCG---------
EU003087.1      GAG---AAGGTTACCTGTTGCTCAACAGACAATTGCAACCAATTT---CCG---------
EU003088.1      AAG---AATATTACCTGTTGCTCAACAGACAATTGCAACCCACAT---CCG---------
EU003089.1      AAG---GATATTACCTGTTGCTCAACGGACAATTGCAACCCACAT---CCG---------
EU003090.1      AAG---GATATTACCTGTTGCTCAACAGACAATTGCAACCCACAT---CCG---------
EU003091.1      AAG---GATATTACCTGTTGCTCAACAGACAATTGCAACCCACAT---CCG---------
EU003092.1      AAG---GATATTACCTGTTGCTCAACAGACAATTGCAACCCACAT---CCG---------
EU003093.1      AAG---GATATTACCTGTTGCTCAACAGACAATTGCAGCCCACAT---CCG---------
EU003094.1      AAG---GATATTACCTGTTGCTCAACAGACAATTGCAACCCACAT---CCG---------
EU003095.1      AAG---GATATTACCTGTTGCTCAACAGACAATTGCAACCCACAT---CCG---------
EU003096.1      AAG---GATATTACCTGTTGCTCAACAGACAGTTGCAACCCACAT---CCG---------
EU003097.1      AAG---GATATTACCTGTTGCTCAACAGACAATTGCAACCCACAT---CCG---------
EU003098.1      AAG---GGTATTACCTGTTGCTCAACAGACAATTGCAACCCACAT---CCG---------
EU003101.1      GTG---GATATTACCTGTTGCTCAACAGACAATTGCAACCCATTT---CCA---------
EF599318.1      AAG---GATATTACCTGTTGCTCAACAGACAATTGCAACCCACAT---CCG---------
EF599319.1      GTG---GATATTACCTGTTGCTCAACAGACAAGTGCAACCCATTT---CCG---------
AY057874.1      GAG---GAAGTTACCTGTTGCTCAACAGACAAGTGCAACCCACAT---CCG---------
AF056400.1      GAG---GAAGTTACCTGTTGCTCAACAGACAAGTGCAACCCACAT---CCG---------
AF056401.1      GAG---GAAGTTACCTGTTGCTCAACAGACAAGTGCAACCCACAT---CCG---------
AF056402.1      GAG---GAAGTTACCTGTTGCTCAACAGACAAGTGCAATCCTCAT---CCG---------
AF056403.1      GAG---GAAGTTACCTGTTGCTCAACAGACAAGTGCAATCCTCAT---CCG---------
AF056404.1      GAG---GAAGTTACCTGTTGCTCAACAGACAAGTGCAATCCTCAT---CCG---------
AF056405.1      GAG---GAAGTTACCTGTTGCTCAACAGACAAGTGCAATCCTCAT---CCG---------
AF056406.1      GAG---GAAGTTACCTGTTGCTCAACAGACAAGTGCAATCCTCAT---CCG---------
AF056407.1      ------------------------------------------------------------
AF056408.1      GAG---GAAGTTACCTGTTGCTCAACAGACAAGTGCAACCCACAT---CCG---------
AF056409.1      GAG---GAAGTTACCTGTTGCTCAACAGACCAGTGCCACCCACAT---CCG---------
AF056410.1      GAG---GAAGTTACGTGTTGCTCAACAGACAAGTGCAACCCACAT---CCG---------
AF056411.1      GAG---GAAGTTACCTGTTGCTCAACAGACAAGTGCAACCCACAT---CCG---------
AF056412.1      GAG---GAAGTTACCTGTTGCTCAACAGACAAGTGCAATCCTCAT---CCG---------
AF056413.1      GAG---GAAGTTACCTGTTGCTCAACAGACAAGTGCAACCCACAT---CCG---------
AF056414.1      GAG---GAAGTTACCTGTTGCTCAACAGACAAGTGCAACCCACAT---CCG---------
AF056415.1      GAG---GAAGTTTCCTGTTGCTCAACAGACAAGTGCAACCCACAT---CCG---------
AF056416.1      GAG---GAAGTTTCCTGTTGCTCAACAGACAAGTGCAACCCACAT---CCG---------
AF056417.1      GAG---GAAGTTACCTGTTGCTCAACAGACAAGTGCAACCCACAT---CCG---------
AF142323.1      GAG---GAAGTTACCTGTTGCTCAACAGACAGGTGCAACCCACAT---CCG---------
AJ007766.1      GAG---GAAGTTACCTGTTGCTCAACAGACAAGTGCAACCCACAT---CCG---------
Y17057.1        GAG---GAAGTTACCTGTTGCTCAACAGACAAGTGCAACCCACAT---CCG---------
DQ917515.1      AAG---GAGATTACCTGTTGCTCAACAGACGATTGCAACACACAT---CCG---------
DQ917516.1      AAG---GAGATTACCTGTTGCTCAACAGACGATTGCAACACACAT---CCG---------
FJ481928.1      GAG---GAAGTTACCTGTTGCTCAACAGACGATTGCAACAGATTT---CCG---------
FJ752455.1      GAG---GAAGTTACCTGTTGCTCAACAGACGATTGCAACAGATTT---CCG---------
FJ752456.1      GAG---GAAGTTACCTGTTGCTCAAGAGACAAGTGCAACCCACAT---CCG---------
FJ752457.1      GAG---GAAGTTACCTGTTGCTCAACAGACGATTGCAACAGATTT---CCG---------
FJ752458.1      GAG---GAAGTTACCTGTTGCTCAAGAGACAAGTGCAACCCACAT---CCG---------
FJ752459.1      GAG---GATGTTACCTGTTGCTCAAGAGACAAGTGCAACCCACAT---CCG---------
FJ752460.1      GTG---GATATTACCTGTTGCTCAACAGACAAGTGCAACCCACAT---CCG---------
FJ752461.1      AAG---GATATTACCTGTTGCTCAACAGACAATTGCAACACACAT---CCG---------
FJ752462.1      AAG---GATATTACCTGTTGCTCAACAGACAATTGCAACACACAT---CCG---------
FJ752463.1      GAG---GAAGTTACCTGTTGCTCAAGAGACAAGTGCAACCCACAT---CCG---------
FJ752464.1      AAG---GATATTACCTGTTGCTCAACAGACAATTGCAACACACAT---CCG---------
FJ752465.1      GAG---GATGTTACCTGTTGCTCAAGAGACAAGTGCAACCCACAT---CCG---------
FJ752466.1      AAG---GATATTACCCGTTGCTCAACAGACAATTGCAACACACAT---CCG---------
FJ752467.1      GAG---GAAGTTACCTGTTGCTCAACAGACGATTGCAACAGATTT---CCG---------
FJ752468.1      GTG---GATATTACCTGTTGCTCAACAGACAAGTGCAACCCACAT---CCG---------
FJ752469.1      AAG---GATATTACCTGTTGCTCAACAGACAATTGCAACACACAT---CCG---------
FJ752470.1      AAG---GATATTACCTGTTGCTCAACAGACAATTGCAACACACAT---CCG---------
AF159537.1      AAA---GATATTACCTGTTGCGCAACAGACAATTGCAACACAGTT---GCG---------
AF159538.1      ATA---GATATTACCTGTTGCGCAACAGACAATTGCAACACATAT---GCG---------
EF405871.1      AAA---GATATTAACTGTTGCGCAACAGACAATTGCAACACAGTT---GCG---------
AB015513.1      ACC---GAAATTAAATGTTGCTCAGCAGACAAGTGCAACACATAT---CCG---------
AB015512.1      ACC---GAAATTAAATGTTGCTCAGCAGACAAGTGCAACACATAT---CCG---------
AF026893.1      GTG---GATATTCAATGTTGTTCAACAGACAATTGCAACCCATTT---CCA---------
DQ917508.1      GAG---GATGTTACCTGTTGCTCAACAGACAATTGCAACCCATTT---CCA---------
AY596926.1      ATA---GATATTGAATGTTGCTCAACAGACAATTGCAACCCACAT---CCG---------
AY596927.1      ATA---GATATTGAATGTTGCTCAACAGACAATTGCAACCCACAT---CCA---------
AY596928.1      GTG---GAAATTAAATGTTGCTCAACAGACAATTGCAACCCATTT---CCA---ACACGC
AY596929.1      GTG---GATATTATATGTTGCTCAACAGACAATTGCAACCCATTT---CCA---------
AY596930.1      GTG---AATATTGAATGTTGCTCAACAGACAATTGCAACCCACAT---CCG---------
AY596932.1      GTG---GATATTAAATGTTGCTCAACAGACAATTGCAACCCATTTACACCA---------
AY596933.1      GTA---AATATTAATTGTTGCTCAACAGACAATTGCAACCCATTT---CCA---------
DQ273567.1      GAG---CAAATTACCTGTTGCTCAACAGACAACTGCAACCCACAT---CCA---------
DQ273568.1      ATA---GATATTGAATGTTGCTCAACAGACAATTGCAACCCACAT---CCG---------
DQ273569.1      GAG---CAAATTACCTGTTGCTCAACAGACAACTGCAACCCACAT---CCA---------
DQ273570.1      GTG---GATATTAAATGTTGCTCAACAGACAATTGCAACCCATTTACACCA---------
DQ273571.1      ATA---GATATTGAATGTTGCTCAACAGACAATTGCAACCCACAT---CCG---------
DQ273572.1      GAG---CAAATTACCTGTTGCTCAACAGACAACTGCAACCCACAT---CCA---------
DQ902574.1      GTG---GATATTAAATGTTGCTCAACAGACAATTGCAACCCATTTACACCA---------
FJ952515.1      GAG---GAAGTTGACTGTTGCTCAACAGACAACTGCAACCCACAT---CCG---------
DQ917512.1      ATA---AAGATTATCTGTTGCTCAAAAGACAATTGCAACACATTT---CCG---------
DQ917513.1      ATA---GATATTATCTGTTGCTCAAAAGACAATTGCAACACATTT---CCG---------
EU029749.1      ATA---GATATTATCTGTTGCTCAAAAGACAATTGCAACACATTT---CCG---------
DQ917510.1      TTA---GATTTTACCTGTTGCACAACAGACAATTGCAACCCAGTT---CCG---------
AF082982.1      ATA---GATATTATCTGTTGCTCCACAGACGATTGCAACACATTT---CCA---------
FJ790456.1      TTG---GATTTTACCGTTTGCACAACAGACAATTGCAACCCAGTT---CCT---------
FJ790457.1      GTG---GATATTACCTGTTGCTCAACAGACAAGTGCAACCCACAT---CCG---------
DQ917509.1      AAG---GATATTAGCTGTTGCTCAACAGACAATTGCAACCCACAT---CCG---------
GAGZ01000001.1  AAG---GATATTAAATGTTGCTCAACAGACAATTGCAACACACAT---CCG---------
GAGZ01000002.1  CAG---GATGTTAAATGTTGCTCAACAGACAAGTGCAACCCATTT---CCA---------
GAGZ01000003.1  CAG---GATGTTAAATGTTGCTCAACAGACAAGTGCAACCCATTT---CCA---------
GAGZ01000004.1  AAG---GATATTAAATGTTGCTCAACAGACAATTGCAACACACAT---CCG---------
GAGZ01000005.1  AAG---GATATTAAATGTTGCTCAACAGACAATTGCAACACACAT---CCG---------
GAGZ01000006.1  GTG---GATATTAAATGTTGCTCAACAGACAAGTGCAACCCATTT---CCA---------
GAGZ01000007.1  GTG---GATATTAAATGTTGCTCAACAGACAAGTGCAACCCATTT---CCG---------
GAGZ01000008.1  GTG---GATATTAAATGTTGCGAAACAGACAAGTGCAACCCATTT---CCG---------
GAGZ01000009.1  GTG---GATATTAAATGTTGCTCAACAGACAAGTGCAACCCATTT---CCA---------
GAGZ01000010.1  GTG---GATATTAAATGTTGCTCAACAGACAAGTGCAACCCATTT---CCA---------
GAHA01000001.1  ATC---GATATTAAGTGTTGCTCAACAGACAATTGCAACCCACAT---CCG---------
GAHA01000002.1  GAG---GAGGTTACCTGTTGCTCAACAGACAATTGCAACCCATTT---CCG---------
GAHA01000006.1  GTG---AAGGTTACCTGTTGCTCAACAGACAATTGCAACCAACGTAGGCCA---------
GAHA01000007.1  GGTGTGAAGGTTACCTGTTGCTCAACAGACAATTGCAACCAACGTAGGCCACCTCGT---
GAHA01000008.1  GAG---GATGTTAAGTGTTGCTCAACAGACAATTGCAACCCATTT---CCG---------
GAHC01000001.1  ATC---GATGTTATCTGTTGCTCAACAGACAATTGCAACCCACAT---CCG---------
GAHC01000002.1  ATC---GATGTTACCTGTTGCTCAACAGACAATTGCAACCCACAT---CCG---------
GAHC01000003.1  AAG---GATATTACCTGTTGCTCAACAGACAATTGCAACCCACAT---CCG---------
GAHC01000004.1  AAG---GATATTACCTGTTGCTCAACAGACAATTGCAACCCACAT---CCA---------
GAHD01000001.1  AAG---GATATTACCTGTTGCTCAACAAACAATTGCAACCCACAT---CCG---------
GAHD01000002.1  AAG---GATATTACCTGTTGCTCAACAAACAATTGCAACCCACAT---CCG---------
GAHD01000003.1  GTG---GATATTAAGTGTTGCTCAACAGACAAGTGCAACCCATTT---CCA---------
GAHD01000004.1  GTG---GATATTAAGTGTTGCTCAACAGACAAGTGCAACCCATTT---CCA---------
GAHD01000005.1  GAG---GATATTAAGTGTTGCTCAACAGACAATTGCAACACATTT---CCA---------
GAHD01000006.1  GAG---GATATTAAGTGTTGCTCAACAGACAATTGCAACACATTT---CCA---------
GAHE01000001.1  ATA---AAGATGTTCTGTTGCTCAACAGACAAATGCAACCCATTT---CCG---------
GAHE01000002.1  GTA---AAGATTTTCTGTTGCTCAACAGACAAGTGCAACCCATTT---CCG---------
GAHE01000003.1  ATA---AAGATATTCTGTTGCTCAACAGACAAGTGCAACCCATTT---CCG---------
GAHE01000004.1  ATA---AAGATATTCTGTTGCTCAACAGACAAATGCAACCCATTT---CCG---------
GAHE01000005.1  ATA---AAGATATTCTGTTGCTCAACAGACAAGTGCAACCCATTT---CCG---------
GAHE01000006.1  ATA---AAGATATTCTGTTGCTCAACAGACAAGTGCAACCCATTT---CCG---------
GAHE01000007.1  GTA---AAGATTTTCTGTTGCTCAACAGACAAGTGCAACCCATTT---CCG---------
GAHE01000008.1  ATA---AAGATGTTCTGTTGCTCAACAGACAAATGCAACCCATTT---CCG---------
GAHE01000009.1  GTA---AAGATTTTCTGTTGCTCAACAGACAAGTGCAACCCATTT---CCG---------
GAHE01000010.1  ATA---AAGATATTCTGTTGCTCAACAGACAAATGCAACCCATTT---CCG---------
GAHE01000011.1  ATA---AAGATGTTCTGTTGCTCAACAGACAAATGCAACCCATTT---CCG---------
GAHE01000012.1  ATA---AAGATATTCTGTTGCTCAACAGACAAGTGCAACCCATTT---CCG---------
GAHE01000013.1  ATA---AAGATATTCTGTTGCTCAACAGACAAATGCAACCCATTT---CCG---------
GAHE01000014.1  GTA---AAGATTTTCTGTTGCTCAACAGACAAGTGCAACCCATTT---CCG---------
GAHE01000015.1  GTA---AAGATTGTCTGTTGCTCAACAGACAATTGCAACCCATTT---CCG---------
GAHE01000016.1  GTA---AAGATTGTCTGTTGCTCAACAGACAATTGCAACCCATTT---CCG---------
GAHF01000001.1  GTG---GATATTACCTGTTGCTCAACAGACAATTGCAACCCACAT---CCG---------
GAHF01000002.1  GTG---GATATTACCTGTTGCTCAACAGACAATTGCAACCCACAT---CCG---------
GAHF01000003.1  GTG---ACTGTTAAGTGTTGCTCAACAGACAATTGCAACCCACAT---CCG---------
GAHF01000004.1  GTG---GATATTACCTGTTGCTCAACAGACAATTGCAACCCACAT---CCG---------
GAHF01000005.1  GTG---ACTGTTAAGTGTTGCTCAACAGACAATTGCAACACATTT---CCA---------
GAHF01000006.1  GAG---GAAGTTACCTGTTGCTCAACAGACATTTGCAACAAATTT---CCA---------
GAHF01000007.1  GTG---ACTGTTAAGTGTTGCTCAACAGACAATTGCAACACATTT---CCA---------
GAHF01000008.1  GTG---ACTGTTAAGTGTTGCTCAACAGACAATTGCAACACATTT---CCA---------
GAHG01000001.1  GTG---GATATTATCTGTTGCTCAACAGACAATTGCAACCCATTT---CCA---------
GAHG01000002.1  GTG---GATATTAGCTGTTGCTCAACAGACAAGTGCAACCCACAT---CCA---------
GAHH01000040.1  GAG---GATATTACCTGTTGCTCAGAAGACAATTGCAACCCACGT---CCA---------
GAHH01000045.1  ATA---GAGATTATCTGTTGCTCAACAGACAATTGCAACCCATTT---CCG---------
GAHH01000046.1  GAG---GATGTTACCTGTTGCTCAACAGACAATTGCAACACACAT---CCG---------
GAHI01000001.1  GTG---GATATTACCTGTTGCTCAACAGACAAGTGCAACCCACAT---CCG---------
GAHI01000002.1  GTG---GATATTACCTGTTGCTCAACAGACAAGTGCAACCCACAT---CCG---------
GAHI01000003.1  GTG---GATATTACCTGTTGCTCAACAGACAAGTGCAACCCACAT---CCG---------
GAHI01000004.1  GTG---GATATTACCTGTTGCTCAACAGACAAGTGCAACCCACAC---------------
GAHJ01000008.1  AAG---GATATTACCTGTTGCTCAACAGACAATTGCAACACAGTT---CCG---------
GAHJ01000009.1  ATT---GATATTACCTGTTGCTCAACAAACAATTGCAACCCATTT---CCG---------
GAHJ01000010.1  GTC---GATATTTCCTGTTGCTCAACAGACAAGTGCAACCCACAT---CCG---------
GAHH01000039.1  ATA---CAAGTTACCTGTTGCTCAACAGACAGGTGCAACCCACAT---CCG---------
GAHH01000034.1  ATA---CATGTTACCTGTTGCTCAACAGACAGGTGCAACCCACAT---CCA---------
GAHH01000041.1  ATA---CGTATTTCCTGTTGCTCAGAAGACGATTGCAACACATTT---CCA---------
GAHH01000042.1  ATA---CATATTTCCTGTTGCTCAGAAGACGATTGCAACACATTT---CCG---------
GAHH01000043.1  ATA---CATATTTCCTGTTGCTCAACAGACGATTGCAACACATTT---CCG---------
GAHH01000044.1  ATA---CATATTTCCTGTTGCTCAACAGACGATTGCAACACATTT---CCG---------
EU029750.1      ATA---AAGACTATCTGTTGCTCAAAAGACAATTGCAACACATTT---CCG---------
DQ917514.1      ATA---AAGATTATCTGTTGCTCGACAGACAATTGCAACACATTT---CCG---------
DQ917511.1      ATA---CATGTTACCTGTTGCTCAACAGACAGGTGCAACCCACAT---CCG---------


EU003085.1      AAAACGAAAGCTCCTTGGGAA---------------CGTCCT------------------
EU003086.1      AAA------------TGGGAACGTTCTAGACCA---CGTCCTCGA---------------
EU003087.1      ACA------------CAG------------------AAATCTCGT---------------
EU003088.1      ------------------------------------------------------------
EU003089.1      ---------------------------------GCACAC---------------------
EU003090.1      ------------------------------------------------------------
EU003091.1      ------------------------------------------------------------
EU003092.1      ------------------------------------------------------------
EU003093.1      ------------------------------------------------------------
EU003094.1      ------------------------------------------------------------
EU003095.1      ------------------------------------------------------------
EU003096.1      ------------------------------------------------------------
EU003097.1      ------------------------------------------------------------
EU003098.1      ------------------------------------------------------------
EU003101.1      ACA------------------------------CACAACTCTCGT---------------
EF599318.1      ------------------------------------GCACAC------------------
EF599319.1      ACA------------CAG------------------AAACATCGT---------------
AY057874.1      AAA------------CAG------------------AGACCTGGT---------------
AF056400.1      AAA------------CAG------------------AGACCTGGT---------------
AF056401.1      AAA------------------------------CAGAGACCTGGT---------------
AF056402.1      AAA------------------------------CAGAGACCTGGT---------------
AF056403.1      AAA------------------------------CAGAGACCTGGT---------------
AF056404.1      AAA------------------------------CAGAGACCTGGT---------------
AF056405.1      AAA------------------------------CAGAGACCTGGT---------------
AF056406.1      AAA------------------------------CAGAGACCTGGT---------------
AF056407.1      ------------------------------------------------------------
AF056408.1      AAA------------------------------CAGAGACCTGGT---------------
AF056409.1      AAA------------CAG------------------AGACCTGGT---------------
AF056410.1      AAA------------CAG------------------AGACCTGGT---------------
AF056411.1      AAA------------CAG------------------AGACCTGGT---------------
AF056412.1      AAA------------------------------CAGAGACCTGGT---------------
AF056413.1      AAA------------------------------CAGAGACCTGGT---------------
AF056414.1      AAA------------------------------CAGAGACCTGGT---------------
AF056415.1      AAA------------------------------CAGAGACCTGGT---------------
AF056416.1      AAA------------CAG------------------AGACCTGGT---------------
AF056417.1      AAA------------------------------CAGAGACCTGGT---------------
AF142323.1      AAA------------CAG------------------AGACCTGGT---------------
AJ007766.1      AAA------------CAG------------------AGACCTGGT---------------
Y17057.1        AAA------------CAG------------------AGACCTGGT---------------
DQ917515.1      ------------------------------------------------------------
DQ917516.1      ------------------------------------------------------------
FJ481928.1      AAT------------TGGGAA---------------CGGCCTAGA---CCACGTCCTCGA
FJ752455.1      AAT------------TGGGAA---------------CGGCCTAGA---CCACGTCCTCGA
FJ752456.1      GCA------------CAA------------------CGATCTCGT---------------
FJ752457.1      AAT------------TGGGAA---------------CGGCCTAGA---CCACGTCCTCGA
FJ752458.1      GCA------------------------------CAACGATCTCGT---------------
FJ752459.1      CTA------------CAA------------------CGACCTCGT---------------
FJ752460.1      GCA------------------------------CACCAATCTCGT---------------
FJ752461.1      ------------------------------------------------------------
FJ752462.1      ------------------------------------------------------------
FJ752463.1      GCA------------CAA------------------CGATCTCGT---------------
FJ752464.1      ------------------------------------------------------------
FJ752465.1      CTA------------CAA------------------CGACCTCGT---------------
FJ752466.1      ------------------------------------------------------------
FJ752467.1      AAT------------TGGGAA---------------CGGCCTAGA---CCACGTCCTCGA
FJ752468.1      GCA------------------------------CACCAATCTCGT---------------
FJ752469.1      ------------------------------------------------------------
FJ752470.1      ------------------------------------------------------------
AF159537.1      AAC------------TGG------------------AAATCTCGT---------------
AF159538.1      AAC------------TGGGGA------------------TCTGGT---------------
EF405871.1      AAC------------TGG------------------AAATCTCGT---------------
AB015513.1      ------------------------------------------------------------
AB015512.1      ------------------------------------------------------------
AF026893.1      ACA---------------------------------CGTCCT------------------
DQ917508.1      GTA---------------------------------CGTCCTAGA------CCACATCCT
AY596926.1      AAA------------------------------TTGAGACCT------------------
AY596927.1      AAA------------TTG------------------AGACCT------------------
AY596928.1      AAA---------------------------------CGTCCT------------------
AY596929.1      AAA---------------------------------CGTTCT------------------
AY596930.1      AAA------------TTG------------------AGACCT------------------
AY596932.1      ---------------TGGAAA---------------CGTCAT------------------
AY596933.1      AAA---------------------------------CGTTCT------------------
DQ273567.1      AAA------------------------------ATGAAACAACGT---------------
DQ273568.1      AAA------------------------------TTGAGACCT------------------
DQ273569.1      AAA------------------------------ATGAAACAACGT---------------
DQ273570.1      ---------------TGGAAA---------------CGTCAT------------------
DQ273571.1      AAA------------------------------TTGAGACCT------------------
DQ273572.1      AAA------------------------------ATGAAACAACGT---------------
DQ902574.1      ---------------TGGAAA---------------CGTCAT------------------
FJ952515.1      AAA------------TTG------------------AGACCT------------------
DQ917512.1      AAA------------TGG---------------------CCC------------------
DQ917513.1      AAA------------TGG---------------------CCC------------------
EU029749.1      AAA------------TGG---------------------CCC------------------
DQ917510.1      ACA---------------------------------------------------------
AF082982.1      TTA---------------------------------CGTCCTCGA---------------
FJ790456.1      GAA------------AGGGAA---------------GAAATTTCA---------------
FJ790457.1      AAACAGCAACGTCGTTGGGTT---------------TTGCTCTCA------TCCATCTTG
DQ917509.1      GCA------------CAC------------------CAATCTCGT---------------
GAGZ01000001.1  ------------------------------------------------------------
GAGZ01000002.1  GTA---------------------------------CGTCCTCGA------CGGAGGCCC
GAGZ01000003.1  GTA---------------------------------CGTCCTCGA------CGGAGGCCC
GAGZ01000004.1  ------------------------------------------------------------
GAGZ01000005.1  ------------------------------------------------------------
GAGZ01000006.1  TTA---------------------------------AGTCCTCGA------GGGAAGCCC
GAGZ01000007.1  AAAACGACACCTCCTTGGGAA---------------CGTCCTCGA------GGGAAGCCC
GAGZ01000008.1  AAAACGACACCTCCTTGGGAA---------------CGTCCTCGA------GGGAAGCCC
GAGZ01000009.1  TTA---------------------------------AGTCCTCGA------GGGAAGCCC
GAGZ01000010.1  TTA---------------------------------AGTCCTCGA------GGGAAGCCC
GAHA01000001.1  AAA------------------------------CAGAAATCTCGT---------------
GAHA01000002.1  AAA------------TGG------------------AATCCTTGG---------------
GAHA01000006.1  ---------------------------------------CCTCGT---------------
GAHA01000007.1  ------------------------------------------------------------
GAHA01000008.1  AAA---------------------CCGACAGGTGTTAGACCAGGT------CGACCAGGT
GAHC01000001.1  AAA------------------------------CGGAAACCTCAT---------------
GAHC01000002.1  AAA------------------------------CGGAAACCTCAT---------------
GAHC01000003.1  GCA------------CAC------------------AAATCTCGT---------------
GAHC01000004.1  GCA------------CAC------------------AACTCTCGT---------------
GAHD01000001.1  GCA------------------------------CACAACTCTCGT---------------
GAHD01000002.1  GCA------------------------------CACAACTCTCGT---------------
GAHD01000003.1  GTA---------------------------------CGTCCTAGA------TCACGTCCT
GAHD01000004.1  GTA---------------------CGTCGTAGATCACGTCCT------------------
GAHD01000005.1  CTA---------------------------------CGTCCTAGA---TCACGTCCTCGA
GAHD01000006.1  CTA---------------------------------CGTCCTAGA---TCACGTCCTCGA
GAHE01000001.1  AAA------------TGGGAA---------------CGTCCTACA------CGAAGTCCT
GAHE01000002.1  AAA------------GTTGAA---------------CGTCCTGGA---------------
GAHE01000003.1  AAA------------TGGGAA---------------CGTCCTACA------CGAAGTCCT
GAHE01000004.1  AAA------------TGGGAA---------------CGTCCTACA------CGACGTCCT
GAHE01000005.1  AAA------------TGGGAA---------------CGTCCTACA------CGAAGTACT
GAHE01000006.1  AAA------------TGGGAA---------------CGTCCTACA------CGAAGCCCT
GAHE01000007.1  AAA------------GTTGAA---------------CGTCCTGGA---------------
GAHE01000008.1  AAA------------TGGGAA---------------CGTCCTACA------CGAAGTCCT
GAHE01000009.1  AAA------------GTGGAA---------------CGTCCTGGA---------------
GAHE01000010.1  AAA------------TGGGAA---------------CGTCCTACA------CGACGTCCT
GAHE01000011.1  AAA------------TGGGAA---------------CGTCCTACA------CGACGTCCT
GAHE01000012.1  AAA------------TGGGAA---------------CGTCCTACA------CGACGTCCT
GAHE01000013.1  AAA------------TGGGAA---------------CGTCCTACA------CGACATCCT
GAHE01000014.1  AAA------------TGGGAA---------------CGTCCTGGA---------------
GAHE01000015.1  ACA---------------------------------AAACGTCGT---------------
GAHE01000016.1  ACA---------------------------------AAACGTCGT---------------
GAHF01000001.1  GCA------------------------------CACAACTCTCGT---------------
GAHF01000002.1  GCA------------CAC------------------AACTCTCGT---------------
GAHF01000003.1  GCA------------CAC------------------AACTCTCGT---------------
GAHF01000004.1  GCA------------------------------CACAACTCTCGT---------------
GAHF01000005.1  GTA---------------------------------CAACCTAAA---CCAAATCCTCGA
GAHF01000006.1  GTA---------------------------------CAATCTAAACCATATCCTAGACCA
GAHF01000007.1  GTA------------CAACCT------AAACCA---AATCCTCGA---------------
GAHF01000008.1  GTA------------CAATCT------AAACCA---AATCCTCGA---------------
GAHG01000001.1  ACA------------CAC------------------AACTCTCGT---------------
GAHG01000002.1  AAA---------------------------------CAGCAACGT------------CGT
GAHH01000040.1  ------------------------------------------------------------
GAHH01000045.1  AAA------------TGGGAA---------------CATCCTAAA---CCACGTTCTCGA
GAHH01000046.1  ------------------------------------------------------------
GAHI01000001.1  AAA------------------------------CAGCAAAGTCGT---------------
GAHI01000002.1  AAA------------CAG------------------CAAAGTCGT---------------
GAHI01000003.1  AAA---------------------------------CAGCAAGGT------------CGT
GAHI01000004.1  TAC---------------------------------CGAAACAGA------CAAAGTCGT
GAHJ01000008.1  ------------------------------------------------------------
GAHJ01000009.1  TTC------------TGGCCA---------------CGTCCTAGA------CCAGGTCGT
GAHJ01000010.1  AAA------------CAGGAA---------------CGTCGT------------------
GAHH01000039.1  AAA------------CAG------------------AAACCTCAT---------------
GAHH01000034.1  AAA------------------------------GAGAAACCTCGT---------------
GAHH01000041.1  AAA------------TGGGAA---------------CGTCCTAAA------CCACGTCCT
GAHH01000042.1  CAA------------TGGGAA---------------CGTCCTAAA---CCACGTCCTCGA
GAHH01000043.1  AAA------------TGGGAA---------------CGTCCTAAA---------------
GAHH01000044.1  AAA------------TGGGAA---------------CGTCCTAAA---------------
EU029750.1      AAA------------TGG---------------------CCC------------------
DQ917514.1      AAA------------TGG---------------------CCC------------------
DQ917511.1      AAA------------CAG------------------AAACCTCAT---------------


EU003085.1      ------------------------------
EU003086.1      GGGTTGCTCTCATCCATCATGGACCATCCT
EU003087.1      ------------------------------
EU003088.1      ------------------------------
EU003089.1      ------------------------------
EU003090.1      ------------------------------
EU003091.1      ------------------------------
EU003092.1      ------------------------------
EU003093.1      ------------------------------
EU003094.1      ------------------------------
EU003095.1      ------------------------------
EU003096.1      ------------------------------
EU003097.1      ------------------------------
EU003098.1      ------------------------------
EU003101.1      ------------------------------
EF599318.1      ------------------------------
EF599319.1      ------------------------------
AY057874.1      ------------------------------
AF056400.1      ------------------------------
AF056401.1      ------------------------------
AF056402.1      ------------------------------
AF056403.1      ------------------------------
AF056404.1      ------------------------------
AF056405.1      ------------------------------
AF056406.1      ------------------------------
AF056407.1      ------------------------------
AF056408.1      ------------------------------
AF056409.1      ------------------------------
AF056410.1      ------------------------------
AF056411.1      ------------------------------
AF056412.1      ------------------------------
AF056413.1      ------------------------------
AF056414.1      ------------------------------
AF056415.1      ------------------------------
AF056416.1      ------------------------------
AF056417.1      ------------------------------
AF142323.1      ------------------------------
AJ007766.1      ------------------------------
Y17057.1        ------------------------------
DQ917515.1      ------------------------------
DQ917516.1      ------------------------------
FJ481928.1      GGGTTGCTCTCATCCATCATGGACCATCCT
FJ752455.1      GGGTTGCTCTCATCCATCATGGACCATCCT
FJ752456.1      ------------------------------
FJ752457.1      GGGTTGCTCTCATCCATCACGGACCATCCT
FJ752458.1      ------------------------------
FJ752459.1      ------------------------------
FJ752460.1      ------------------------------
FJ752461.1      ------------------------------
FJ752462.1      ------------------------------
FJ752463.1      ------------------------------
FJ752464.1      ------------------------------
FJ752465.1      ------------------------------
FJ752466.1      ------------------------------
FJ752467.1      GGGTTGCTCTCATCCATCATGGACCATCCT
FJ752468.1      ------------------------------
FJ752469.1      ------------------------------
FJ752470.1      ------------------------------
AF159537.1      ------------------------------
AF159538.1      ------------------------------
EF405871.1      ------------------------------
AB015513.1      ------------------------------
AB015512.1      ------------------------------
AF026893.1      ------------------------------
DQ917508.1      ------------------------------
AY596926.1      ------------------------------
AY596927.1      ------------------------------
AY596928.1      ------------------------------
AY596929.1      ------------------------------
AY596930.1      ------------------------------
AY596932.1      ------------------------------
AY596933.1      ------------------------------
DQ273567.1      ------------------------------
DQ273568.1      ------------------------------
DQ273569.1      ------------------------------
DQ273570.1      ------------------------------
DQ273571.1      ------------------------------
DQ273572.1      ------------------------------
DQ902574.1      ------------------------------
FJ952515.1      ------------------------------
DQ917512.1      ------------------------------
DQ917513.1      ------------------------------
EU029749.1      ------------------------------
DQ917510.1      ------------------------------
AF082982.1      GGGAGGCTCTCATCCATCAAGGACCATCCT
FJ790456.1      ATGTTGCTCTCATCCATCTTGGACCATCCT
FJ790457.1      GACCATCCT---------------------
DQ917509.1      ------------------------------
GAGZ01000001.1  ------------------------------
GAGZ01000002.1  ------------------------------
GAGZ01000003.1  ------------------------------
GAGZ01000004.1  ------------------------------
GAGZ01000005.1  ------------------------------
GAGZ01000006.1  ------------------------------
GAGZ01000007.1  ------------------------------
GAGZ01000008.1  ------------------------------
GAGZ01000009.1  ------------------------------
GAGZ01000010.1  ------------------------------
GAHA01000001.1  ------------------------------
GAHA01000002.1  GGGTTGCTCTCATCCATCATGGACCATCCT
GAHA01000006.1  ------------------------------
GAHA01000007.1  ------------------------------
GAHA01000008.1  GGT---------------------------
GAHC01000001.1  ------------------------------
GAHC01000002.1  ------------------------------
GAHC01000003.1  ------------------------------
GAHC01000004.1  ------------------------------
GAHD01000001.1  ------------------------------
GAHD01000002.1  ------------------------------
GAHD01000003.1  ------------------------------
GAHD01000004.1  ------------------------------
GAHD01000005.1  GGGTTGCTCTCATCCATCATGGACCATCCT
GAHD01000006.1  GGGTTGCTCTCATCCATCATGGACCATCCT
GAHE01000001.1  ------------------------------
GAHE01000002.1  ------------------------------
GAHE01000003.1  ------------------------------
GAHE01000004.1  ------------------------------
GAHE01000005.1  ------------------------------
GAHE01000006.1  ------------------------------
GAHE01000007.1  ------------------------------
GAHE01000008.1  ------------------------------
GAHE01000009.1  ------------------------------
GAHE01000010.1  ------------------------------
GAHE01000011.1  ------------------------------
GAHE01000012.1  ------------------------------
GAHE01000013.1  ------------------------------
GAHE01000014.1  ------------------------------
GAHE01000015.1  ------------------------------
GAHE01000016.1  ------------------------------
GAHF01000001.1  ------------------------------
GAHF01000002.1  ------------------------------
GAHF01000003.1  ------------------------------
GAHF01000004.1  ------------------------------
GAHF01000005.1  GGGTTGCTCTCATCCATCATGGACCATCCT
GAHF01000006.1  GGGTTGCTCTCATCCATCATGGACCATCCT
GAHF01000007.1  GGGTTGCTCTCATCCATCATGGACCATCCT
GAHF01000008.1  GGGTTGCTCTCATCCATCATGGACCATCCT
GAHG01000001.1  ------------------------------
GAHG01000002.1  ------------------------------
GAHH01000040.1  ------------------------------
GAHH01000045.1  GGGAGGCTCTCATCCATCAAGGACCATCCT
GAHH01000046.1  ------------------------------
GAHI01000001.1  ------------------------------
GAHI01000002.1  ------------------------------
GAHI01000003.1  ------------------------------
GAHI01000004.1  ------------------------------
GAHJ01000008.1  ------------------------------
GAHJ01000009.1  ------------------------------
GAHJ01000010.1  ------------------------------
GAHH01000039.1  ------------------------------
GAHH01000034.1  ------------------------------
GAHH01000041.1  ------------------------------
GAHH01000042.1  GGGAGGCTCTCATCCATCAAGGACCATGCT
GAHH01000043.1  ------------------------------
GAHH01000044.1  ------------------------------
EU029750.1      ------------------------------
DQ917514.1      ------------------------------
DQ917511.1      ------------------------------
