# Supplementary material for: Three-Fingered RAVERs: Rapid Accumulation of Variations in Exposed Residues of Snake Venom Toxins
Source: Toxins (Basel). 2013 Nov 18;5(11):2172–208. doi: 10.3390/toxins5112172 (PMC3847720; doi:10.3390/toxins5112172)
Supplement: Supplementary File 1 — Supplementary (ZIP, 3550 KB) [file toxins-05-02172-s001.zip › toxins-42720_supplementary material/nucleotides_alpha_Type_III.aln]

CLUSTAL W (1.7) multiple sequence alignment


AF082975.1_Pseudonaja      ATGAAAACTCTACTGCTGACCTTGGTGATGGTGACAATCATGTGCCTGGACTTAGGATAC
AF082976.1_Pseudonaja      ATGAAAACTCTACTGCTGACCTTGGTGATGGTGACAATCATGTGCCTGGACTTAGGATAC
AF082977.1_Pseudonaja      ATGAAAACTCTACTGCTGACCTTGGTGATGGTGACAATCATGTGCCTGGACTTAGGATAC
AF082978.1_Pseudonaja      ATGAAAACTCTGCTGCTGACCTTGGTGATGGTGACAATCATGTGCCTGGACTTAGGATAC
AF082979.1_Pseudonaja      ATGAAAACTCTACTGCTGACCTTGGTGATGGTGACAATCATGTGCCTGGACTTAGGATAC
AF082981.1_Pseudonaja      ATGAAAACTCTACTGCTGACCTTGGTGATGGTGACAATCATGTGCCTGGACTTAGGATAC
DQ917506.1_Pseudonaja      ATGAAAACTCTACTGCTGACCTTGGTGATGGTGACAATCATGTGCCTGGACTTAGGATAC
GAHA01000009.1_Simoselaps  ATGAAAACACTACTGCTGACCTTGGTGATGGTGACAATCATGTGCCTGGACTTAGGATAC
GAHA01000010.1_Simoselaps  ATGAAAACTCTACTGCTGACCTTGGTGATGGTGACAATCATGTGCCTGGACTTAGGATAC
GAHA01000011.1_Simoselaps  ATGAAAACTCTACTGCTGACCTTGGTGATGGTGACAATCATGTGCCTGGACTTAGGATAC
GAHB01000009.1_Cacophis    ATGAAAACTCTACTGCTGACCTTGGTGATGGTGACAATCATGTGCCTGGACTTAGGATAC
GAHB01000010.1_Cacophis    ATGAAAACTCTACTGCTGACCTTGGTGATGGTGACAATCATGTGCCTGGACTTAGGATAC
GAHB01000011.1_Cacophis    ATGAAAACTCTACTGCTGACCTTGGTGATGGTGACAATCATGTGCCTGGACTTAGGATAC
GAHE01000022.1_Furina      ATGAAAACTCTACTGCTGACCTTGGTGATGGTGACAATCATGTGCCTGGACTTAGGATAC
GAHE01000023.1_Furina      ATGAAAACTCTACTGCTGACCTTGGTGATGGTGACAATCGTGTGCCTGGACTTAGGATAC
GAHE01000024.1_Furina      ATGAAAACTCTACTGCTGACCTTGGTGATGGTGACAATCATGTGCCTGGACTTAGGATAC
GAHE01000025.1_Furina      ATGAAAACTCTACTGCTGACCTTGGTGATGGTGACAATCATGTGCCTGGACTTAGGATAC
GAHE01000017.1_Furina      ATGAAAACTCTACTGCTGACCTTAGTGATGGTGACAATCATGTGCCTGGACTTAGGATAC
GAHE01000018.1_Furina      ATGAAAACTCTACTGCTGACCTTGGTGATGGTGACAATCATGTGCCTGGACTTAGGATAC
GAHE01000019.1_Furina      ATGAAAACTCTACTGCTGACCTTGGTGATGGTGACAATCATGTGCCTGGACTTAGGATAC
GAHE01000020.1_Furina      ATGAAAACTCTACTGCTGACCTTGGTGATGGTGACAATCATGTGCCTGGACTTAGGATAC
GAHE01000021.1_Furina      ATGAAAACTCTACTGCTGACCTTGGTGATGGTGACAATCATGTGCCTGGACTTAGGATAC
GAHH01000001.1_Pseudonaja  ATGAAAACTCTACTGCTGACCTTGGTGATGGTGACAATCATGTGCCTGGACTTAGGATAC
GAHH01000002.1_Pseudonaja  ATGAAAACTCTACTGCTGACCTTGGTGATGGTGACAATCATGTGCCTGGACTTAGGATAC
GAHH01000003.1_Pseudonaja  ATGAAAACTCTACTGCTGACCTTAGTGATGGTGACAATCATGTGCCTGGACTTAGGATAC
GAHH01000004.1_Pseudonaja  ATGAAAACTCTACTGCTGACCTTGGTGATGGTGACAATCATGTGCCTGGACTTAGGATAC
GAHH01000005.1_Pseudonaja  ATGAAAACTCTACTGCTGACCTTGGTGATGGTGACAATCATGTGCCTGGACTTAGGATAC
GAHH01000006.1_Pseudonaja  ATGAAAACTCTGCTGCTGACCTTGGTGGTGGTGACAAGCCTGTGCCTGGACTTAGGATAC
GAHH01000007.1_Pseudonaja  ATGAAAACTCTACTGCTGACCTTGGTGATGGTGACAATCATGTGCCTGGACTTAGGATAC
GAHH01000008.1_Pseudonaja  ATGAAAACTCTACTGCTGACCTTGGTGATGGTGACAATCATGTGCCTGGACTTAGGATAC
GAHH01000009.1_Pseudonaja  ATGAAAACTTTGCTGCTGACCTTGGTGGTGGTGACAATCATGTGCCTGGACTTAGGATAC
GAHH01000010.1_Pseudonaja  ATGAAAACTTTGCTGCTGACCTTGGTGGTGGTGACAATCGTGTGCCTGGACTTTGGATAC
GAHH01000011.1_Pseudonaja  ATGAAAACTTTGCTGCTGACCTTGGTGGTGGTGACAATCGTGTGCCTGGACTTAGGATAC
GAHH01000012.1_Pseudonaja  ATGAAAACTTTGCTGCTGACCTTGGTGGTGGTGACAATCGTGTGCCTGGACTTAGGATAC
GAHH01000013.1_Pseudonaja  ATGAAAACTTTGCTGCTGACCTTGGTGGTGGTGACAATCGTGTGCCTGGACTTAGGATAC
GAHH01000014.1_Pseudonaja  ATGAAAACTCTACTGCTGACCTTGGTGATGGTGACAATCATGTGCCTGGACTTAGGATAC
GAHH01000015.1_Pseudonaja  ATGAAAACTCTGCTGCTGACCTTGGTGGTGGTGACAATCGTGTGCCTGGACTTAGGATAC
GAHH01000016.1_Pseudonaja  ATGAAAACTCTGCTGCTGACCTTGGTGGTGGTGACAATCGTGTGCCTGGACTTAGGATAC
GAHH01000017.1_Pseudonaja  ATGAAAACTCTGCTGCTGACCTTGGTGGTGGTGACAATCGTGTGCCTGGACTTAGGATAC
GAHH01000018.1_Pseudonaja  ATGAAAACTCTGCTGCTGACCTTGGTGGTGGTGACAATCGTGTGCCTGGACTTAGGATAC
GAHH01000019.1_Pseudonaja  ATGAAAACTCTACTGCTGACCTTGGTGATGGTGACAATCATGTGCCTGGACTTAGGATAC
GAHH01000020.1_Pseudonaja  ATGAAAACTCTACTGCTGACCTTGGTGATGGTGACAATCATGTGCCTGGACTTAGGATAC
GAHH01000021.1_Pseudonaja  ATGAAAACTTTGCTGCTGACCTTGGTGGTGGTGACAATCGTGTGCCTGGACTTAGGATAC
GAHH01000022.1_Pseudonaja  ATGAAAACTCTGCTGCTGACCATGGTGGTGGTGACAATTGTGTGCCTGGACTTAGGATAC
GAHH01000023.1_Pseudonaja  ATGAAAACTCTACTGCTGACCTTGGTGATGGTGACAATCATGTGCCTGGACTTAGGATAC
GAHH01000024.1_Pseudonaja  ATGAAAACTCTGCTGCTGACCTTGGTGGTGGTGACAATTGTGTGCCTGGACTTAGGATAC
GAHH01000025.1_Pseudonaja  ATGAAAACTCTGCTGCTGACCTTGATGGTGGTGACAATCGTGTGCCTGGACTTAGGATAC
GAHH01000026.1_Pseudonaja  ATGAAAACTCTGCTGCTGACCTTGATGGTGGTGACAATCGTGTGCCTGGACTTAGGATAC
GAHH01000027.1_Pseudonaja  ATGAAAACTCTGCTGCTGACCTTGATGGTGGTGACAATCGTGTGCCTGGACTTAGGATAC
GAHH01000028.1_Pseudonaja  ATGAAAACTCTGCTGCTGACCTTGGCGGTGGTGACAATCGTGTGCCTGGACTTAGGATAC
GAHH01000029.1_Pseudonaja  ATGAAAACTCTGCTGCTGACCTTGGTGGTGGTGACAATCGTGTGCCTGGACTTAGGATAC
GAHH01000030.1_Pseudonaja  ATGAAAACTCTGCTGCTGACCTTGGTGGTGGTGACAATCGTGTGCCTGGACTTAGGATAC
GAHH01000031.1_Pseudonaja  ATGAAAACTCTGCTGCTGACCTTGGTAGTGGTGACAATCGTGTGCCTGGACTTAGGATAC
GAHH01000032.1_Pseudonaja  ATGAAAACTCTGTTGCTGACCTTGGTAGTGGTGACAATTGTGTGCCTGGACTTAGGATAC
GAHH01000033.1_Pseudonaja  ATGAAAACTCTGCTGCTGACTTTGGTAGTGGTGACAATCGCATGCCTGGACTTAGGATAC
GAHJ01000001.1_Vermicella  ATGAAAACTCTACTGCTGACCTTGGTAGTGGTGACAATCGTGTGCCTGGACTTGGGATAC
GAHJ01000002.1_Vermicella  ATGAAAACTCTGCTGCTGACCTTGGTAGTGGTGACAATCGCATGCCTGGACTTAGGATAC
GAHJ01000003.1_Vermicella  ATGAAAACTCTGCTGCTGACCTTGGTGGTGGTGACAATCGTGTGCCTGGACTTAGGATAC
GAHJ01000004.1_Vermicella  ATGAAAACTCTGCTGCTGACCTTGGTAGTGGTGACAATCGTGTGCCTGGACTTGGGATAC
GAHJ01000005.1_Vermicella  ATGAAAACTCTGCTGCTGACCTTGGTAGTGGTGACAATCGTGTGCCTGGACTTAGGATAC
GAHJ01000006.1_Vermicella  ATGAAAACTCTACTGCTGACCTTGGTAGTGGTGACAATCATGTGCCTGGACTTAGGATAC
GAHJ01000007.1_Vermicella  ATGAAAACTCTGCTGCTGACCTTGGTAGTGGTGACAATCGTGTGCCTGGACTTGGGATAC


AF082975.1_Pseudonaja      ACCCTAACATGTTACAAGGGTTATCATGAT------ACTGTGGTTTGTAAACCACACGAG
AF082976.1_Pseudonaja      ACCCTAACATGTTACAAGGGTTATCATGAT------ACTGTGGTTTGTAAACCACACGAG
AF082977.1_Pseudonaja      ACCCTAACATGTTACAAGGGTTATCATGAT------ACTGTGGTTTGTAAACCACACGAG
AF082978.1_Pseudonaja      ACCCTAACATGTTACAAGGGTTATCATGAT------ACTGTGGTTTGTAAACCACACGAG
AF082979.1_Pseudonaja      ACCCTAACATGTTACAAGGGTTATCATGAT------ACTGTGGTTTGTAAACCACACGAG
AF082981.1_Pseudonaja      ACCCTAACATGTTACAAGGGTTATCATGAT------ACTGTGGTTTGTAAACCACACGAG
DQ917506.1_Pseudonaja      ACCCTAACATGTTACAAGGGTTATCAT------GGTACTGTGGTTTGTAAACCACACGAG
GAHA01000009.1_Simoselaps  ACCCTAACATGTTACAAGGGTTATCAT------GGTACTGTGGTTTGTAAACCACACGAG
GAHA01000010.1_Simoselaps  ACCCTAACATGTTACAAGGATTATCAT------AATACTGTGGTTTGTAAACCACACGAG
GAHA01000011.1_Simoselaps  ACCCTAACATGTTACAAGGATTATCGT------AATACTGTGGTTTGTAAACCACACGAG
GAHB01000009.1_Cacophis    ACCCTAACATGTTACAAGCGTTATTTTGAT------ACTGTGGTTTGTAAACCACAGGAG
GAHB01000010.1_Cacophis    ACCCTAAAATGTTACAAGGGTTATTATGAT------ACTGTGGTTTGTAAACCAAACGAG
GAHB01000011.1_Cacophis    ACCCTAAAATGTTACAAGGGTTATCATGAT------ACTGTGGTTTGTAAACCAGACGAG
GAHE01000022.1_Furina      ACCCTAAAATGTTACAAGGGTTATCATGAT------ACTGTGGTTTGTAAACCACACCAG
GAHE01000023.1_Furina      ACCCTAACATGTTACAAATCTCTGAGT------GGTACTGTGGTTTGTAAACCACACGAG
GAHE01000024.1_Furina      ACCCTAACATGTTACAAATCTCTGAGT------GGTACTGTGGTTTGTAAACCACACGAG
GAHE01000025.1_Furina      ACCCTAACATGTTACAAATCTCTGAGT------GGTACTGTGGTTTGTAAACCACACGAG
GAHE01000017.1_Furina      ACCCTAACATGTTACAAATCTCTGAGT------GGTACTGTGGTTTGTAAACCACACGAG
GAHE01000018.1_Furina      ACCCTAACATGTTACAAATCTCTGAGT------GGTACTGTGGTTTGTAAACCACACGAG
GAHE01000019.1_Furina      ACCCTAACATGTTACAAGAGTTTTTCT---TAT---ACTGTGGTTTGTAAACCACACGAG
GAHE01000020.1_Furina      ACCCTAACATGTTACAAGAGTTTTTCT---TAT---ACTGTGGTTTGTAAACCACACGAG
GAHE01000021.1_Furina      ACCCTAACATGTTACAAGTTTCTGAGG------GGTACTGTGGTTTGTAAACCACACGAG
GAHH01000001.1_Pseudonaja  ACCCTAAAATGTTACAAGAGTTATCGTGAT------ACTGTGGTTTGTCAACCACACGAG
GAHH01000002.1_Pseudonaja  ACCCTAACATGTTACGAGAGTTTTTTT------CATACTGTGGTTTGTAAACCACAGGAG
GAHH01000003.1_Pseudonaja  ACCCTAACATGTTACGAGAGTTTTTTC---TAT---ACTGTGGTTTGTAAACCACAGGAG
GAHH01000004.1_Pseudonaja  ACCCTAAAATGTTACGAGAGTTTTTTC---TAT---ACTGTGGTTTGTAAACCACAGGAG
GAHH01000005.1_Pseudonaja  ACCCTAAAATGTTACGAGAGTTTTTTT------CATACTGTGGTTTGTAAACCACAGGAG
GAHH01000006.1_Pseudonaja  ACCCTAAAATGTTACGAGAGTTTTTTT------CATACTGTGGTTTGTAAACCACAGGAG
GAHH01000007.1_Pseudonaja  ACCCTAACATGTTACAAGGATTATCGTGAT------ACTGTGGTTTGTAAATCACACGAG
GAHH01000008.1_Pseudonaja  ACCCTAAAATGTTACAAGAGTTATCAT------GGTACTGTGGTTTGTCAAACACACGAG
GAHH01000009.1_Pseudonaja  ACCCTAACATGTTACAAGAGTTTTTCTGAT------ACTGTGGTTTGTAAACCACACGAG
GAHH01000010.1_Pseudonaja  ACCCTAACATGTTACAAGAGTTTTTCTGAT------ACTGTGGTTTGTAAACCACACGAG
GAHH01000011.1_Pseudonaja  ACCCTAACATGTTACAAGAGTTTTTCTGAT------ACTGTGGTTTGTAAACCACACGAG
GAHH01000012.1_Pseudonaja  ACCCTAACATGTTACAAGTCTCTGAGT------GGTACTGTGGTTTGTAAACCACACGAG
GAHH01000013.1_Pseudonaja  ACCCTAACATGTTACAAGTCTCTGAGT------GGTACTGTGGTTTGTAAACCACACGAG
GAHH01000014.1_Pseudonaja  ACCCTAACATGTTACACGAGTTTTCAT------GGTACTGTGGTTTGTCAACCACACGAG
GAHH01000015.1_Pseudonaja  ACCCTAAAATGTTACAAATCTCACGCTCCTGGGGGTTATGAGGTTTGTAAAGAACACGAG
GAHH01000016.1_Pseudonaja  ACCCTAAAATGTTACAAATCTCACGCTCCTGGGGGTTATGAGGTTTGTAAAGAACACGAG
GAHH01000017.1_Pseudonaja  ACCCTAAAATGTTACAAATCTCACGCTGTTGGGGGTTATGAGGTTTGTAAAGAACACGAG
GAHH01000018.1_Pseudonaja  ACCCTAAAATGTTACAACCCTAAGACTGCTGAGGGTTATGAGGTTTGTAAAGAACACGAG
GAHH01000019.1_Pseudonaja  ACCCTAACATGTTACAAGTCTCCGTTT------GGTACTGTGGCTTGCAACAAATATGAG
GAHH01000020.1_Pseudonaja  ACCCTAACATGTTACAAGTCTCCGTTT------GGTACTGTGGCTTGCAACAAATATGAG
GAHH01000021.1_Pseudonaja  ACCCTAACATGTTACAAGTCTCCGTTT------GGTACTGTGGCTTGCAACAAATATGAG
GAHH01000022.1_Pseudonaja  ACCCTTAAATGTCATAAATCTCACCTTGATAAGGGTTATGTGGTTTGTAAAGAACACGAG
GAHH01000023.1_Pseudonaja  ACCCTAACATGTTACACGAGT------TATTATAATACTAAGGTTTGTCCACGACACGAG
GAHH01000024.1_Pseudonaja  ACCCTAAAATGTCACATAACTGGGAGTCCTAATGATTATGTGGTTTGTAAAGAACACGAG
GAHH01000025.1_Pseudonaja  ACCCTAGTATGTCTCGGAGGTTCGGGTCCTTATAAAGATGTGGTTTGTGCAAAAGACCAG
GAHH01000026.1_Pseudonaja  ACCCTAGTATGTCTCGGAGGTTCGGGTCCTTATAAAGATGTGGTTTGTGCAAAAGACCAG
GAHH01000027.1_Pseudonaja  ACCCTAGTATGTCTCGGAGGTTCGGGTCCTTATAAAGATGTGGTTTGTGCAAAAGACCAG
GAHH01000028.1_Pseudonaja  ACCCTAAAATGTCGCAGTTCTAGGATTGCTAATCGTAATGTGGTTTGTAAAAAATACCAG
GAHH01000029.1_Pseudonaja  ACCCTAAAATGTCGCAGTTCTAGGATTGCTAATCGTAATGTGGTTTGTAAAAAATACCAG
GAHH01000030.1_Pseudonaja  ACCCTAAAATGTCGCAGTTCTAGGATTGCTAATGGTAATGTGGTTTGTGAAAAATACCAG
GAHH01000031.1_Pseudonaja  CCCCTAGTATGTCTCCACTCTCCGGGTTCTCCTAGTTATTCGGTTTGTGCAGGGTACATG
GAHH01000032.1_Pseudonaja  CCCCTAGTATGTCTCCACTCTCCGGGTTCTCCTAGTTATTCGGTTTGTGCAGGGTACATG
GAHH01000033.1_Pseudonaja  CCCCTAGTATGTCTCCACTCTCCGGGTTCTCCTAGTTATTCGGTTTGTGCAGGGTACATG
GAHJ01000001.1_Vermicella  CCCCTAGCATGTCTCCACTCTCCGGGTTCTCCTAGTTATTCGGTTTGTCCAGGGTACATG
GAHJ01000002.1_Vermicella  CCCCTAGTATGTCTCCACTCTCCGGGTTCTCCTAGTTATTCGGTTTGTCCAGGGTACATG
GAHJ01000003.1_Vermicella  ACCCTAAGATGTAAAAAAACTTATGAGGAT---TCT---GTGGTTTGTAAAGAACACGAG
GAHJ01000004.1_Vermicella  ACCCTGAAATGTCACAACACTTGGAAT---TATGGTTATATAAGTTGTGAAGCACACGAG
GAHJ01000005.1_Vermicella  ACCCTGAAATGTCACAACACTTGGAAT---TATGGTTATATAAGTTGTGAAGCACACGAG
GAHJ01000006.1_Vermicella  ACCCTGAGATGTCACAACACTTGGAAT---TATGGTTATATAAGTTGTGAAGCACACGCG
GAHJ01000007.1_Vermicella  ACCCTAATATGTCACAACACTTGGAAT---TATGGTTATATAACTTGTGAAGAACACCAG


AF082975.1_Pseudonaja      ACCATTTGCTATGAATATTTTATTCCTGCAACTCATGGTAATGCGATACTCGCCAGGGGA
AF082976.1_Pseudonaja      ACCATTTGCTATGAATATTTTATTCCTGCAACTCATGGTAATGCGATACTCGCCAGGGGA
AF082977.1_Pseudonaja      ACCATTTGCTATGAATATTTTATTCCTGCAACTCATGGTGATGCGATACTCGCCAGGGGA
AF082978.1_Pseudonaja      ACCATTTGCTATGAATATTTTATTCCTGCAACTCATGGTAATGTGATAACCACCAGGGGA
AF082979.1_Pseudonaja      ACCATTTGTTATCGATATCTTATTCCTGCAACTCATGGTAATGCGATACCCGCCAGGGGA
AF082981.1_Pseudonaja      ACCATTTGCTATCGATATCTTGTTCCTGCAACTCATGGTAATGCGATACCCGCCAGGGGA
DQ917506.1_Pseudonaja      ACCATTTGCTATCGATATCTTATTCCTGCATTTCATAGTAATGCGATACTCGCCAGAGGA
GAHA01000009.1_Simoselaps  ACCATTTGCTATCGATATCTTATTCCTGCATTTCATAGTAATGCGATACTCGCCAGAGGA
GAHA01000010.1_Simoselaps  ACCATTTGCTATGTATATACTCTTCCTGCAACTCATGGTAATGTGATAACCTCCATGGGA
GAHA01000011.1_Simoselaps  ACCATTTGCTATGAATATACTCTTCCTGCAACTCATGGTAATGTGATGAACTCCAGGGGA
GAHB01000009.1_Cacophis    ACCATTTGCTATCGATATATTATTCCTGCAACTCATGGTAATGCGATAACCTACAGGGGA
GAHB01000010.1_Cacophis    ACCATTTGCTATGAATATCATATTTCTGCAACTCATGGTAATTCGATACTCTACAGGGGA
GAHB01000011.1_Cacophis    ACCATTTGCTATGAATATCATATTTCTGCAACTCATGGTAATTCGATACTCTACAGGGGA
GAHE01000022.1_Furina      ACCATTTGCTATGAATATCGTATTGCTGCAACTCATGGTAATTCGATACTCTACAGGGGA
GAHE01000023.1_Furina      ACGAAATGCTATCGATATTCTCTTCCTGCAACTCATGGTAATGCGGTAACCATCAAGGGA
GAHE01000024.1_Furina      ACGAAATGCTATCGATATTCTCTTCCTGCAACTCATGGTAATGCGGTAACCATCAAGGGA
GAHE01000025.1_Furina      ACGAAATGCTATCGATATTCTCTTCCTGCAACTCATGGTAATGCGGTAACCATCAAGGGA
GAHE01000017.1_Furina      ACGAAATGCTTTCGATATTCTGTTCCTGCAAGTCATGGTAATGCAATGATCATCAAGGGA
GAHE01000018.1_Furina      ACGAAATGCTTTCGATATTCTGTTCCTGCAAGTCATGGTAATGCAATGATCATCAAGGGA
GAHE01000019.1_Furina      ACGAAATGCTATCGATATTCTCTTCCTGCAAGTCATGGTAATGCGGTAACCATCTGGGGA
GAHE01000020.1_Furina      ACGAAATGCTATCGATATTCTCTTCCTGCAAGTCATGGTAATGCGGTAACCATCATGGGA
GAHE01000021.1_Furina      ACGAAATGCTATCGATATTCTGTTCCTGCAACTCATGGTAATGCGGTAACCTTCAGGGGA
GAHH01000001.1_Pseudonaja  ACGAAATGCTATCGATATTCTGTTCCTGCAACTCATGGTAATGCGGTAACCATCAGGGGA
GAHH01000002.1_Pseudonaja  ACGAAATGCTATCGATATTCTGTTCCTGCAAGTCATGGTAATGCGGTAACCATCAGGGGA
GAHH01000003.1_Pseudonaja  ACGAAATGCTATCGATATTCTGTTCCTGCAAGTCATGGTAATGCGGTAACCATCAGGGGA
GAHH01000004.1_Pseudonaja  ACGAAATGCTATCGATATTCTGTTCCTGCAAGTCATGGTAATGCGGTAACCATCAGGGGA
GAHH01000005.1_Pseudonaja  ACGAAATGCTATCGATATTCTGTTCCTGCAAGTCATGGTAATGCGGTAACCATCAGGGGA
GAHH01000006.1_Pseudonaja  ACGAAATGCTATCGATATTCTGTTCCTGCAAGTCATGGTAATGCGGTAACCATCAGGGGA
GAHH01000007.1_Pseudonaja  ACCATTTGCTATCGATATAATATTCCTACAAGTCATGGTAATGCGATAACCTACAGGGGA
GAHH01000008.1_Pseudonaja  ACCATTTGCTATCGATATGTTATTCCTACAAGTCATGGTAATGCGAACATTTACAAAGGA
GAHH01000009.1_Pseudonaja  ACGAAATGCTTTCAATATTCTTTTTGTCCATTTCGAAATCGTGTGATATACGTCAGGGGA
GAHH01000010.1_Pseudonaja  ACGAAATGCTTTCAATATTCTTTTTGTCCATTTCGAAATCGTGTGATATACGTCAGGGGA
GAHH01000011.1_Pseudonaja  ACGAAATGCTTTCAATATTCTTTTTGTCCATTTCGAAATCGTGTGATATACGTCAGGGGA
GAHH01000012.1_Pseudonaja  ACGAAATGCTATCGATATTCTTTTTGTCCATTTCCAAATCGTGTGATATACAGAAGGGGA
GAHH01000013.1_Pseudonaja  ACAAAATGCTATCGATATTCTTTTTGTCCATTTCCAAATCGTGTGATATACAGAAGGGGA
GAHH01000014.1_Pseudonaja  ACGAAATGCTATCGATATATTGCTCCTGGAACTCATGGTCATGCGTTAACCATCAGGGGA
GAHH01000015.1_Pseudonaja  ACCAAATGCATTGGATATAACATTTGTGTATTCAGAAATCGTGCGATAGTCGTCAGGGGA
GAHH01000016.1_Pseudonaja  ACCAAATGCATTGGATATAACATTTGTGTATTCAGAAATCGTGCGATAGTCGTCAGGGGA
GAHH01000017.1_Pseudonaja  ACCAAATGCATTGGATATAACATTTGTGCATTCAGAAATCATGCGATAGTCGTCAGGGGA
GAHH01000018.1_Pseudonaja  ACCAAATGCATTGGATATAACATTTGTCTATTCAGAAATCATGCGGTAGTCGTCAGGGGA
GAHH01000019.1_Pseudonaja  ACCTTCTGCTATCGATTTACTCATTGTCCATTTCCACATCATGTGGTAGTCATCAGGGGA
GAHH01000020.1_Pseudonaja  ACCTTCTGCTATCGATTTACTCATTGTCCATTTCCACATCATGTGGTAGTCATCAGGGGA
GAHH01000021.1_Pseudonaja  ACCTTCTGCTATCGATTTACTCATTGTCCATTTCCACATCATGTGGTAGTCATCAGGGGA
GAHH01000022.1_Pseudonaja  ACCATTTGCTTTGAATATAGAGCATGTATATTCAGAAATGAAGTGTTGTACATCAGGGGA
GAHH01000023.1_Pseudonaja  ACCAGTTGCTATCGACGTGTTTTTCATGCAGGTCATGGTAATGTGATAGACCTCTGGGGA
GAHH01000024.1_Pseudonaja  ACCGTTTGCTTTCAAAAAACTGTTTCTCCATTTAGAGATCGTATGTTAGTCCTTAGGGGA
GAHH01000025.1_Pseudonaja  ACCATTTGCTATCGATATATTGTTTGGCCATTTAAAAGTCGTGTTACAATCATGAGGGGA
GAHH01000026.1_Pseudonaja  ACCATTTGCTATCGATATATTGTTTGGCCATTTAAAGGTCGTGTTACAATCATGAGGGGA
GAHH01000027.1_Pseudonaja  ACCATTTGCTATCGATATATTGTTTGGCCAATTAAAAGTCGTATGCTAATCATGAGGGGA
GAHH01000028.1_Pseudonaja  ACCATTTGCTTTCACTATCAAGTTCGTCCATATCAAAATACTGTGTTAACCAGGATGGGA
GAHH01000029.1_Pseudonaja  ACCATTTGCTTTCACTATCAAGTTCGTCCATATCAAAATACTGTGTTAACCAGGATGGGA
GAHH01000030.1_Pseudonaja  ACCATTTGCTTTCGATATCAAGTTCGTCCATATCAAAATATTGTGTTAACCAGGATGGGA
GAHH01000031.1_Pseudonaja  ACCATTTGCTATCGATATGATTTTTCACCAATTAAAGATAAAGTCGTAACCGTTAGGGGA
GAHH01000032.1_Pseudonaja  ACCATTTGCTATCGATATGATTTTTCACCAATTAAAGATAAAGTCGTAACCGTTAGGGGA
GAHH01000033.1_Pseudonaja  ACCATTTGCTATCGATATGATTTTTCACCAATTAAAGATAAAGTCGTAACCGTTAGGGGA
GAHJ01000001.1_Vermicella  ACCATTTGCTATCGATATGATTTTTCACCAATTAAAGATAAAGTCGTAACCGTCAGGGGA
GAHJ01000002.1_Vermicella  ACCATTTGCTATCGATATGATTTTTCACCAATTAAAGATAAAGTCGTAACCGTCAGGGGA
GAHJ01000003.1_Vermicella  ACCATTTGCTATCGATATCCTACTTATATATTTAAAAGTAAACTGATAATCCTGAAGGGA
GAHJ01000004.1_Vermicella  ACCTTTTGCTATAAATCTCTTCATTATGGACGTACAGAGAAACCTACGATCGCCCGGGGT
GAHJ01000005.1_Vermicella  ACCTTTTGCTATAAATCTCTTCATTATGGACGTACAGAGGAACCTACGATCGCCCGGGGT
GAHJ01000006.1_Vermicella  CCCTTTTGCTATAAATCTCGTCATTATGGACGTACAGAGAAACCTACAATCGCCCAGGGT
GAHJ01000007.1_Vermicella  ACCTTTTGCTATAAAGCTTTTTATAATGGACGTACAGAGCGTCCTCTCATCGCCCGGGGT


AF082975.1_Pseudonaja      TGTGGTACTTCTTGCCCTGGGGGAATCCGCCCTGTGTGTTGCAGAACGGACCTGTGCAAC
AF082976.1_Pseudonaja      TGTGGTACTTCTTGCCCTGGGGGAATCCGCCCTGTGTGTTGCAGAACGGACCTGAGCAAC
AF082977.1_Pseudonaja      TGTGGTACTTCTTGCCCTGGGGGAATCCGCCCTGTGTGTTGCACAACGGACCTGTGCAAC
AF082978.1_Pseudonaja      TGTAGTACTTCTTGCCCTGGGGGAATCCGCCCTGTGTGTTGCAGTACGGACCTGTGCAAC
AF082979.1_Pseudonaja      TGTGGTACTTCTTGCCCTGGGGGAAACCACCCTGTGTGTTGCAGTACGGACCTGTGCAAC
AF082981.1_Pseudonaja      TGTGGTACTTCTTGCCCTGGGGGAAACCACCCTGTGTGTTGCAGTACGGACCTGTGCAAC
DQ917506.1_Pseudonaja      TGTAGTACTTCTTGCCCTGGGGGAATCCGCCCTGTGTGTTGCAGTACGGACCTGTGCAAC
GAHA01000009.1_Simoselaps  TGTAGTACTTCTTGCCCTGGGGGAATCCGCCCTGTGTGTTGCAGTACGGACCTGTGCAAC
GAHA01000010.1_Simoselaps  TGTGGTACTTCTTGCCCTGGGGGAATCCGCCCTGTGTGTTGCAGTAAGGACCTGTGCAAC
GAHA01000011.1_Simoselaps  TGTGGTACTTCTTGCCCTGGGGGAATCCGCCCTGTGTGTTGCAGTACGGACCTGTGCAAC
GAHB01000009.1_Cacophis    TGTAGTACTTCTTGCCCTAGTGGAATCCGCCTTGTGTGTTGCAGTACGGACCTGTGCAAC
GAHB01000010.1_Cacophis    TGTAGTACTTCTTGCCCTGGGGGAATGCGCTCTGTGTGTTGCAGTACGGACCTGTGCAAC
GAHB01000011.1_Cacophis    TGTAGTACTTCTTGCCCTGGGGGAATGCGCTCTGTGTGTTGCAGTACGGACCTGTGCAAC
GAHE01000022.1_Furina      TGTAGTGCTTCTTGCCGTGGGGGAATGCGCTCTGTGTGTTGCAGTACGGACCTGTGCAAC
GAHE01000023.1_Furina      TGTGGTACTTCTTGCCCTAGTGGAATCCGCCCTGTGTGTTGCAGTACGGACCTATGCAAC
GAHE01000024.1_Furina      TGTGGTACTTCTTGCCCTAGTGGAATCCGCCCTGTGTGTTGCAGTACGGACCTATGCAAC
GAHE01000025.1_Furina      TGTGGTACTTCTTGCCCTACTGGAATCCGCCCTGTGTGTTGCAGTACGGACCTATGCAAC
GAHE01000017.1_Furina      TGTGGTACTTCTTGCCCTAGTGGAATCCGCCCTGTGTGTTGCAGTACGGACCTATGCAAC
GAHE01000018.1_Furina      TGTGGTACTTCTTGCCCTAGTGGAATCCGCCCTGTGTGTTGCAGTACGGACCTATGCAAC
GAHE01000019.1_Furina      TGTGGTACTTCTTGCCCTACTGGAATCCGCCCTGTGTGTTGCAGTACGGACCTATGCAAC
GAHE01000020.1_Furina      TGTGGTACTTCTTGCCCTAGTGGAATCCGCCCTGTGTGTTGCAGTACGGACCTATGCAAC
GAHE01000021.1_Furina      TGTGGTACTTCTTGCCATAGTGGAATCCACCCTGTCTGTTGCAGTACGGACCTATGCAAC
GAHH01000001.1_Pseudonaja  TGTGGTACTTCTTGCCATAGTGGAATCCACCCTGTCTGTTGCAGTACGGACCTATGCAAC
GAHH01000002.1_Pseudonaja  TGTGGTACTTCTTGCCCTGGGGGAATCCGCCCTGTGTGTTGCAGTACGGACCTGTGCAAC
GAHH01000003.1_Pseudonaja  TGTGGTACTTCTTGCCCTGGGGGAATCCGCCCTGTGTGTTGCAGTACGGACCTGTGCAAC
GAHH01000004.1_Pseudonaja  TGTGGTACTTCTTGCCCTGGGGGAATCCGCCCTGTGTGTTGCAGTACGGACCTGTGCAAC
GAHH01000005.1_Pseudonaja  TGTGGTACTTCTTGCCCTGGGGGAATCCACCCTGTGTGTTGCAGTACGGACCTGTGCAAC
GAHH01000006.1_Pseudonaja  TGTGGTACTTCTTGCCCTGGGGGAATCCGCCCTGTGTGTTGCAGTACGGACCTGTGCAAC
GAHH01000007.1_Pseudonaja  TGTAGTGCTTCTTGCCCTGGGGGAATCCGCTCTGTGTGTTGCAGTACGGACCTGTGCAAC
GAHH01000008.1_Pseudonaja  TGTAGTGCTTCTTGCCCTGGGGGAATCGGCTCTGTGTGTTGCAGTACGGACCTGTGCAAC
GAHH01000009.1_Pseudonaja  TGTAGTACTTCTTGCCGTGGGGGAAACAATGCTGTGTGTTGCAGTACGGACCTGTGCAAC
GAHH01000010.1_Pseudonaja  TGTAGTACTTCTTGCCCTGGGGGAAACAATGCTGTGTGTTGCAGTACGGACCTGTGCAAC
GAHH01000011.1_Pseudonaja  TGTAGTACTTCTTGCCCTGGGGGAAACAATGCTGTGTGTTGCAGTACGGACCTGTGCAAC
GAHH01000012.1_Pseudonaja  TGTGGTACTTCTTGCCCTGGGGGAAACAATCCTGTGTGTTGCAGTACGGACCTGTGCAAC
GAHH01000013.1_Pseudonaja  TGTGGTACTTCTTGCCCTGGGGGAAACAATCCTGTGTGTTGCAGTACAGACCTGTGCAAC
GAHH01000014.1_Pseudonaja  TGTGATACTTATTGCCCTGGGGGAATGCGCCCTGTGTGTTGCAGTACGGACCTGTGCAAC
GAHH01000015.1_Pseudonaja  TGTGGTGCTTCTTGCCCTACAAAAAATCTTCCTGTGTGTTGCAGTACAGACATGTGCAAC
GAHH01000016.1_Pseudonaja  TGTGGTGCTTCTTGCCCTACAGGAAATCTTCCTGTGTGTTGCAGTACAGACATGTGCAAC
GAHH01000017.1_Pseudonaja  TGTGGTACTTCTTGCCCTGAAGGAAATCGTCCTGTGTGTTGCAGTACAGACATGTGCAAC
GAHH01000018.1_Pseudonaja  TGTGGTGCTTCTTGCCCTACAGAAAATCTTCCTGTGTGTTGCAGTACAGACATGTGCAAC
GAHH01000019.1_Pseudonaja  TGTATTACTTCTTGCCCTACGCAAAACAATTATGTGTGTTGCAGTACGGACCTGTGCAAC
GAHH01000020.1_Pseudonaja  TGTAGAGTTTCTTGCCCTACGCAAAACAATTATGTGTGTTGCAGTACGGACCTGTGCAAC
GAHH01000021.1_Pseudonaja  TGTATTACTTCTTGCCCTACGCAAAACAATTATGTGTGTTGCAGTACGGACCTGTGCAAC
GAHH01000022.1_Pseudonaja  TGTAGTGCTTCTTGCCCTGGAGGATATAAGCATGTGTGTTGCAGTACAGACCTGTGCAAC
GAHH01000023.1_Pseudonaja  TGTCGTACTTCTTGCCCTTGGGAAAACCCCCCTGAATGTTGCAGTACGGACCTGTGCAAC
GAHH01000024.1_Pseudonaja  TGTAGTACTCCTTGCCCTGAAGGAGATAATGCTATGTGTTGCAGTACAGATATGTGCAAC
GAHH01000025.1_Pseudonaja  TGTACTTCTTCTTGCCCTGAAAGAAATAATCATGTGTGTTGCAGTACAGACCGGTGCAAC
GAHH01000026.1_Pseudonaja  TGTACTTCTTCTTGCCCTGAAAGAAATAATAATGTGTGTTGCAGTACAGACCGGTGCAAC
GAHH01000027.1_Pseudonaja  TGTACTTCTTCTTGCCCTGAAAGAAATAATAATTTGTGTTGCAGTACAGACCGGTGCAAC
GAHH01000028.1_Pseudonaja  TGTAGTGATTCTTGCCCTAGAAAG---GATGCTGTGTGTTGCAGTTCAGACTTGTGCAAC
GAHH01000029.1_Pseudonaja  TGTAGTGATTCTTGCCCTAGAAAG---GATGCTGTGTGTTGCAGTTCAGACTTGTGCAAC
GAHH01000030.1_Pseudonaja  TGTAGTGATTCTTGCCCTAGAAAG---GATGCTGTGTGTTGCAGTTCAGACTTGTGCAAC
GAHH01000031.1_Pseudonaja  TGTAGTGCTTCTTGCCCTGGAGGAAGAAATCATGTGTGTTGCAGTACAGACATGTGCAAC
GAHH01000032.1_Pseudonaja  TGTAGTGCTTCTTGCCCTGGAGGAAGAAATCATGTGTGTTGCAGTACAGACATGTGCAAC
GAHH01000033.1_Pseudonaja  TGTAGTGCTTCTTGCCCTGGAGGAAGAAATCATGTGTGTTGCAGTACAGACATGTGCAAC
GAHJ01000001.1_Vermicella  TGTAGTGCTTCTTGCCCTGGAGGAAGAAATCATGTGTGTTGCAGTACAGACATGTGCAAC
GAHJ01000002.1_Vermicella  TGTAGTGCTTCTTGCCCTGGAGGAAGAAATCATGTGTGTTGCAGTACAGACATGTGCAAC
GAHJ01000003.1_Vermicella  TGTAGTGCTTCTTGCCCTGACAAAACTAGTGTTCTGTGTTGCAGTACAGATATGTGCAAC
GAHJ01000004.1_Vermicella  TGTACTGCTAAATGCTCTGAAAAAAGTTTA---GTGTGTTGCAGTACAGACATGTGCAAC
GAHJ01000005.1_Vermicella  TGTACTGCTAAATGCTCTGAAAAAAGTTTA---GTGTGTTGCAGTACAGACATGTGCAAC
GAHJ01000006.1_Vermicella  TGTACTGCTAAATGCTCTGAAAAAAGTGAA---GTGTGTTGCAGTACAGACATGTGCAAC
GAHJ01000007.1_Vermicella  TGTATTGCTACCTGCCCTGAAAAATATGAA---GCGTGTTGCAGTACAGACATGTGCAAC


AF082975.1_Pseudonaja      AAG---------------
AF082976.1_Pseudonaja      AAG---------------
AF082977.1_Pseudonaja      AAG---------------
AF082978.1_Pseudonaja      AAT---------------
AF082979.1_Pseudonaja      AAG---------------
AF082981.1_Pseudonaja      AAG---------------
DQ917506.1_Pseudonaja      AAG---------------
GAHA01000009.1_Simoselaps  AAG---------------
GAHA01000010.1_Simoselaps  AAG---------------
GAHA01000011.1_Simoselaps  AAG---------------
GAHB01000009.1_Cacophis    AAG---------------
GAHB01000010.1_Cacophis    AAG---------------
GAHB01000011.1_Cacophis    AAG---------------
GAHE01000022.1_Furina      AAG---------------
GAHE01000023.1_Furina      AAG---------------
GAHE01000024.1_Furina      AAG---------------
GAHE01000025.1_Furina      AAG---------------
GAHE01000017.1_Furina      AAG---------------
GAHE01000018.1_Furina      AAG---------------
GAHE01000019.1_Furina      AAGTACTCTACAAGTGGC
GAHE01000020.1_Furina      AGG---------------
GAHE01000021.1_Furina      AAG---------------
GAHH01000001.1_Pseudonaja  AAT---------------
GAHH01000002.1_Pseudonaja  CGG---------------
GAHH01000003.1_Pseudonaja  CGG---------------
GAHH01000004.1_Pseudonaja  CGG---------------
GAHH01000005.1_Pseudonaja  CGG---------------
GAHH01000006.1_Pseudonaja  CGG---------------
GAHH01000007.1_Pseudonaja  AAG---------------
GAHH01000008.1_Pseudonaja  AAG---------------
GAHH01000009.1_Pseudonaja  AAG---------------
GAHH01000010.1_Pseudonaja  AAG---------------
GAHH01000011.1_Pseudonaja  AAG---------------
GAHH01000012.1_Pseudonaja  AAG---------------
GAHH01000013.1_Pseudonaja  AAG---------------
GAHH01000014.1_Pseudonaja  TGG---------------
GAHH01000015.1_Pseudonaja  AAG---------------
GAHH01000016.1_Pseudonaja  AAG---------------
GAHH01000017.1_Pseudonaja  AAG---------------
GAHH01000018.1_Pseudonaja  AAG---------------
GAHH01000019.1_Pseudonaja  AAG---------------
GAHH01000020.1_Pseudonaja  AAG---------------
GAHH01000021.1_Pseudonaja  AAG---------------
GAHH01000022.1_Pseudonaja  AAG---------------
GAHH01000023.1_Pseudonaja  CGG---------------
GAHH01000024.1_Pseudonaja  AAG---------------
GAHH01000025.1_Pseudonaja  AAG---------------
GAHH01000026.1_Pseudonaja  AAG---------------
GAHH01000027.1_Pseudonaja  AAG---------------
GAHH01000028.1_Pseudonaja  ------------------
GAHH01000029.1_Pseudonaja  ------------------
GAHH01000030.1_Pseudonaja  ------------------
GAHH01000031.1_Pseudonaja  GGG---------------
GAHH01000032.1_Pseudonaja  GAG---------------
GAHH01000033.1_Pseudonaja  GAG---------------
GAHJ01000001.1_Vermicella  CGG---------------
GAHJ01000002.1_Vermicella  GGG---------------
GAHJ01000003.1_Vermicella  ACT------ACAAGTGGC
GAHJ01000004.1_Vermicella  GAG---------------
GAHJ01000005.1_Vermicella  GAG---------------
GAHJ01000006.1_Vermicella  AAG---------------
GAHJ01000007.1_Vermicella  GAG---------------
