# Supplementary material for: Three-Fingered RAVERs: Rapid Accumulation of Variations in Exposed Residues of Snake Venom Toxins
Source: Toxins (Basel). 2013 Nov 18;5(11):2172–208. doi: 10.3390/toxins5112172 (PMC3847720; doi:10.3390/toxins5112172)
Supplement: Supplementary File 1 — Supplementary (ZIP, 3550 KB) [file toxins-05-02172-s001.zip › toxins-42720_supplementary material/nucleotides_Cytotoxins.aln]

CLUSTAL W (1.7) multiple sequence alignment


U42585.1    ATGAAAACTCTGCTGCTGACCTTGGTGGTGGTGACAATTGTGTGCCTGGACTTAGGATAC
U58487.1    ATGAAAACTCTGCTGCTGACCTTGGTGGTGGTGACAATTGTGTGCCTGGACTTAGGATAC
U58486.1    ATGAAAACTCTGCTGCTGACCTTGGTGGTGGTGACAATTGTGTGCCTGGACTTAGGATAC
U58488.2    ATGAAAACTCTGCTGCTGACCTTGGTGGTGGTGACAATTGTGTGCCTGGACTTAGGATAC
AF031474.1  ATGAAAACTCTGCTGCTGACCTTGGTGGTGGTGACAATTGTGTGCCTGGACTTAGGATAC
U42586.1    ATGAAAACTCTGCTGCTGACCTTGGTGGTGGTGACAATTGTGTGCCTGGACTTAGGATAC
U58490.1    ATGAAAACTCTGCTGCTGACCTTGGTGGTGGTGACAATTGTGTGCCTGGACTTAGGATAC
Z54230.1    ATGAAAACTCTGCTGCTGACCTTGGTGGTGGCTACAATTGTGTGCCTGGACTTAGGATAC
U58481.1    ATGAAAACTCTGCTGCTGACCTTGGTGGTGGTGACAATTGTGTGCCTGGACTTAGGATAC
Z54229.1    ATGAAAACTCTGCTACTGACCTTGGTGGTGGTGACAATTGTGTGCCTGGACTTAGGATAC
U58489.1    ATGAAAACTCTGCTGCTGACCTTGGTGGTGGTGACAATTGTGTGCCTGGACTTAGGATAC
U58485.1    ATGAAAACTCTGCTGCTGACCTTGGTGGTGGTGACAATTGTGTGCCTGGACTTAGGATAC
Y12491.1    ATGAAAACTCTGCTGCTGACCTTGGTGGTGGTGACAATTGTGTGCCTGGACTTAGGATAC
AF031473.1  ATGAAAACTCTGCTGCTGACCTTGGTGGTGGTGACAATTGTGTGCCTGGACTTAGGATAC
U58482.1    ATGAAAACTCTGCTGCTGACCTTGGTGGTGGTGACAATTGTGTGCCTGGACTTAGGATAC
U42583.1    ATGAAAACTCTGCTGCTGACCTTGGTGGTGGTGACAATTGTGTGCCTGGACTTAGGATAC
U58484.1    ATGAAAACTCTGCTGCTGACCTTGGTGGTGGTGACAATTGTGTGCCTGGACTTAGGATAC
U77487.1    ATGAAAACTCTGCTGCTGACCTTGGTGGTGGTGACAATTGTGTGCCTGGACTTAGGATAC
U58483.1    ATGAAAACTCTGCTGCTGACCTTGGTGGTGGTGACAATTGTGTGCCTGGACTTAGGATAC
AF295330.1  ATGAAAACTCTGCTGCTGACCTTGGTGGTGGTGACAATTGTGTGCCTGGACTTAGGATAC
AF295119.1  ATGAAAACTCTGCTGCTGACCTTGGTGGTGGTGACAATTGTGTGCCTGGACTTAGGATAC
AJ007796.1  ATGAAAACTCTGCTGCTGACCTTGGTGGTGGTGACAATTGTGTGCCTGGACCTAGGATAC
AJ007797.1  ATGAAAACTCTGCTGCTGACCTTGGTGGTGGTGACAATTGTGTGCCTGGACTTAGGATAC
Y08727.1    ATGAAAACTCTGCTGCTGACCTTGGTGGTGGTGACAATTGTGTGCCTGGACTTAGGATAC
X94316.1    ATGAAAACTCTGCTGCTGACCTTGGTGGTGGTGACAATTGTATGCCTGGACTTAGGATAC
X94317.1    ATGAAAACTCTGCTGCTGACCTTGGCGGCGGCGACAATTGTGTGCCTGGACTTAGGATAC
Z54226.1    ATGAAAACTCTGCTGCTGACCTTGGTGGTGGTGACAATTGTGTGCCTGGACTTAGGATAC
L04640.1    ATGAAAACTCTGCTGCTTACTACGGTGGTTGTGACCATCGTGTGCTTGGACTTAGAATAC
U86588.1    ATGAAAACTCTGCTGCTGACCTTGGTGGTGGTGACAATTGTGTGCCTGGACTTAGGATAC
U86593.1    ATGAAAACTCTGCTGCTGACCTTGGTGGTGGTGACAATTGTGTGCCTGGACTTAGGATAC
U86594.1    ATGAAAACTCTGCTGCTGACCTTGGTGGTGGTGACAATTGTGTGCCTGGACTTAGGATAC
U86589.1    ATGAAAACTCTGCTGCTGACCTTGGTGGTGGTGACAATTGTGTGCCTGGACTTAGGATAC
U86595.1    ATGAAAACTCTGCTGCTGACCTTGGTGGTGGTGACAATTGTGTGCCTGGACTTAGGATAC
U86591.1    ATGAAAACTCTGCTGCTGACCTTGGTGGTGGTGACAACTGTGTGCCTGGACTTAGGATAC
AF276222.1  ATGAAAACTCTGCTGCTGACCTTGGTGGTGGTGACAATTGTGTGCCTGGACTTAGGATAC
U86596.1    ATGAAAACTCTGCTGCTGACCTTGGTGGTGGTGACAATTGTGTGCCTGGACTTAGGATAC
U86597.1    ATGAAAACTCTGCTGCTGACCTTGCTGGTGGTGACAATTGTGTGCCTGGACTTAGGATAC


U42585.1    ACCTTAAAATGTAACAAACTCGTTCCTTTATTCTATAAGACTTGTCCAGCAGGGAAGAAC
U58487.1    ACCTTAAAATGTAACAAACTCGTTCCTTTATTCTATAAGACTTGTCCAGCAGGGAAGAAC
U58486.1    ACCTTAAAATGCAACAAACTCGTTCCTTTATTCTATAAGACTTGTCCAGCAGGGAAGAAC
U58488.2    ACCTTAAAATGTAACAAACTCGTTCCTTTATTCTATAAGACTTGTCCAGCAGGGAAGAAC
AF031474.1  ACCTTAAAATGTAACCAACTCATTCCTCCATTCTATAAGACTTGTGCAGCAGGGAAGAAC
U42586.1    ACCTTAAAATGTAACAAACTCATTCCTATAGCCTCTAAGACTTGTCCAGCAGGGAAGAAC
U58490.1    ACCTTAAAATGTAACAAACTCATTCCTATAGCCTCTAAGACTTGTCCAGCAGGGAAGAAC
Z54230.1    ACCTTAAAATGTAACCAACTCATTCCTCCATTCTATAAGACTTGTGCAGCAGGGAAGAAC
U58481.1    ACCTTAAAATGTAACAAACTCGTTCCTTTATTCTATAAGACTTGTCCAGCAGGGAAGAAC
Z54229.1    ACCTTAAAATGTAACCAACTCATTCCTCCATTCTATAAGGCTTGTGCAGCAGGGAAGAAC
U58489.1    ACCTTAAAATGCAACAAACTCGTTCCTTTATTCTATAAGACTTGTCCAGCAGGGAAGAAC
U58485.1    ACCTTAAAATGTAACAAACTCGTTCCTTTATTCTATAAGACTTGTCCAGCAGGGAAGAAC
Y12491.1    ACCAGGAAATGTAACAAACTCGTTCCTTTATTCTATAAGACTTGTCCAGCAGGGAAGAAC
AF031473.1  ACCAGGAAATGTAACAAACTCGTTCCTTTATTCTATAAGACTTGTCCAGCAGGGAAGAAC
U58482.1    ACCTTAAAATGTAACAAACTCGTTCCTATAGCCTCTAAGACTTGTCCAGCAGGGAAGAAC
U42583.1    ACCTTAAAATGTAACAAACTCATTCCTATAGCCTCTAAGACTTGTCCAGCAGGGAAGAAC
U58484.1    ACCTTAAAATGTAACCAACTCATTCCTATAGCCTCTAAGACTTGTCCAGCAGGGAAGAAC
U77487.1    ACCTTAAAATGTAACAAACTCATTCCTATAGCCTCTAAGACTTGTCCAGCAGGGAAGAAC
U58483.1    ACCTTAAAATGTAACAAACTCCCTCCTATAGCCTCTAAGACTTGTCCAGCAGGGAAGAAC
AF295330.1  ACCTTAAAATGTAACAAACTCGTTCCTTTATTCTATAAGACTTGTCCAGCAGGGAAGAAC
AF295119.1  ACCTTAAAATGTAACAAACTCGTTCCTTTATTCTATAAGACTTGTCCAGCAGGGAAGAAC
AJ007796.1  ACCTTAAAATGTAACAAACTCGTTCCTTTATTCTATAAGACTTGTCCAGCAGGGAAGAAC
AJ007797.1  ACCTTAAAATGTAACCAACTCATACCTCCATTCTATAAGACTTGTGCAGCAGGGAAGAAC
Y08727.1    ACCTTAAAATGTAACCAACTCATTCCTCCATTCTATAAGACTTGTGCAGCAGGGAAGAAC
X94316.1    ACCTTAAAATGTAACAAACTCATTCCTATAGCCTCTAAGACTTGTACAGCAGGGAAGAAC
X94317.1    ACCTTAAAATGTAACAAACTCATTCCTATAGCCTCTAAGACTTGTCCAGCAGGGATGAAC
Z54226.1    ACCTTAAAATGTAACAAACTCATTCCTATAGCCTCTAAGACTTGTCCAGCAGGGAAGAAC
L04640.1    ACTCTGAAGTGCAACAAGCTGGTGCCCCTTTTCTACAAAACTTGTCCGGCCGGCAAAAAC
U86588.1    ACCTTAAAATGTAACAAACTCGTTCCTTTATTCTATAAGACTTGTCCAGCAGGGAAGAAC
U86593.1    ACCTTAAAATGTAACAAACTCGTTCCTTTATTCTATAAGACTTGTCCAGCAGGGAAGAAC
U86594.1    ACCTTAAAATGTAACAAACTCGTTCCTTTATTCTATAAGACTTGTCCAGCAGGGAAGAAC
U86589.1    ACCTTAAAATGTAACAAACTCGTTCCTTTATTCTATAAGACTTGTCCAGCAGGGAAGAAC
U86595.1    ACCTTAAAATGTAACAAACTCGTTCCTTTATTCTATAAGACTTGTCCAGCAGGGAAGAAC
U86591.1    ACCTTAAAATGTAACAAACTCGTTCCTTTATTCTATAAGACTTGTCCAGCAGGGAAGAAC
AF276222.1  ACCTTAAAATGTAACAAACTCGTTCCTTTATTCTATAAGACTTGTCCAGCAGGGAAGAAC
U86596.1    ACCTTAAAATGTAACAAACTCGTTCCTTTATTCTATAAGACTTGTCCAGCAGGGAAGAAC
U86597.1    ACCTTAAAATGTAACAAACTCGTTCCTTTATTCTATAAGACTTGTCCAGCAGGGAAGAAC


U42585.1    TTATGCTATAAAATGTTCATGGTGGCGACGCCAAAGGTTCCTGTCAAAAGGGGATGTATT
U58487.1    TTATGCTATAAAATGTTCATGGTGGCGACGCCAAAGGTTCCTGTCAAAAGGGGATGTATT
U58486.1    TTATGCTATAAAATGTTCATGGTGGCGACGCCAAAGGTTCCTGTCAAAAGGGGATGTATC
U58488.2    TTATGCTATAAAATGTTCATGGTCGCGACGCCAAAGGTTCCTGTCAAAAGGGGATGTATT
AF031474.1  TTATGCTATAAAATGTTCATGGTGGCGGCGCCAAAGGTTCCTGTCAAAAGGGGATGTATT
U42586.1    TTATGCTATAAAATGTTCATGGTGGCGACGCCAAAGGTTCCTGTCAAAAGGGGATGTATT
U58490.1    TTATGCTATAAAATGTTCATGGTGGCGACGCCAAAGGTTCCTGTCAAAAGGGGATGTATT
Z54230.1    TTATGCTATAAAATGTTCATGGTGGCGGCGCCAAAGGTTCCTGTCAAAAGGGGATGTATT
U58481.1    TTATGCTATAAAATGTTCATGGTGTCGAATTTAACGGTTCCTGTCAAAAGGGGATGTATT
Z54229.1    TTATGCTATAAAATGTTCATGGTGGCGGCGCCAAAGGTTCCTGTCAAAAGGGGATGTATT
U58489.1    TTATGCTATAAAATGTTCATGGTGTCGAATAAAATGGTTCCTGTCAAAAGGGGATGTATT
U58485.1    TTATGCTATAAAATGTTCATGGTGTCGAATTTAACGGTCCCTGTCAAAAGGGGATGTATT
Y12491.1    TTATGCTATAAAATGTTCATGGTGTCGAATTTAACGGTTCCTGTCAAAAGGGGATGTATT
AF031473.1  TTATGCTATAAAATGTTCATGGTGTCGAATTTAACGGTCCCTGTCAAAAGGGGATGTATT
U58482.1    TTATGCTATAAAATGTTCATGATGTCGGATTTAACGGTTCCTGTCAAAAGGGGATGTATT
U42583.1    TTATGCTATAAAATGTTCATGATGTCGGATTTAACGATTCCTGTCAAAAGGGGATGTATT
U58484.1    TTATGCTATAAAATGTTCATGATGTCGGATTTAACGATTCCTGTCAAAAGGGGATGTATT
U77487.1    TTATGCTATAAAATGTTCATGATGTCGGATTTAACGATTCCTGTCAAAAGGGGATGTATT
U58483.1    TTATGCTATAAAATGTTCATGATGTCGGATTTAACGATTCCCGTCAAAAGGGGATGTATT
AF295330.1  TTATGCTATAAAATGTTCATGGTGGCGACGCCAAAGGTTCCTGTCAAAAGGGGATGTATT
AF295119.1  TTATGCTATAAAATATTCATGGTGGCGACGCCAAAGGTTCCTGTCAAAAGGGGATGTATT
AJ007796.1  TTATGCTATAAAATGTTCATGGTGGCGACGCCAAAGGTTCCTGTCAAAAGGGGATGTATT
AJ007797.1  TTATGCTATAAAATGTTCATGGTGGCGGCGCCAAAGGTTCCTGTCAAAAGGGGATGTATT
Y08727.1    TTATGCTATAAAATGTTCATGGTGGCGGCGCAAAGGTTCCCTGTCAAAAGGGGATGTATT
X94316.1    TTATGCTATAAAATGTTCATGATGTCGGATTTAACGATTCCTGTCAAAAGGGGATGTATT
X94317.1    TTATGCTATAAAATGTTCATGATGTCGGATTTAACGATTCCTGTCAAAAGGGGATGTATT
Z54226.1    TTATGCTATAAAATGTTCATGATGTCGGATTTAACGATTCCTGTCAAAAGGGGATGTATT
L04640.1    CTTTGCTACAAAATGTTCATGGTTGCCACCCCGAAGGTTCCTGTCAAACGCGGGTGCATT
U86588.1    TTATGCTATAAAATTTTCATGGTGGCGACGCCAAAGGTTCCTGTCAAAAGGGGATGTATT
U86593.1    TTATGCTATAAAATGTTCATGGTGGCGACGCCAAAGGTTCCTGTCAAAAGGGGATGTATT
U86594.1    TTATGCTATAAAATGTTCATGGTGGCGATGCCAAAGGTTCCTGTCAAAAGGGGATGTATT
U86589.1    TTATGCTATAAAATGTACATGGTGGCGACGCCAAAGGTTCCTGTCAAAAGGGGATGTATT
U86595.1    TTATGCTATAAAATGTACATGGTGGCGATGCCAAAGGTTCCTGTCAAAAGGGGATGTATT
U86591.1    TTATGCTATAAAATGTACATGGTGGCGACGCCAAAGGTTCCTGTCAAAAGGGGATGTATT
AF276222.1  TTATGCTATAAAATGTACATGGTGGCGACGCCAAAGGTTCCTGTCAAAAGGGGATGTATT
U86596.1    TTATGCTATAAAATGTTCATGGTGTCGAATTTAACGGTTCCTGTCAAAAGGGGATGTATT
U86597.1    TTATGCTATAAAATGTTCATGGTGTCGAATTTAACGGTTCCTGTCAAAAGGGGATGTATT


U42585.1    GATGTTTGCCCTAAAAGCAGTCTCCTAGTGAAGTATGTGTGTTGCAATACAGACAGATGC
U58487.1    GATGTTTGCCCTAAAAACAGTCTCCTAGTGAAGTATGTGTGTTGCAATACAGACAGATGC
U58486.1    GATGTTTGCCCTAAAAGCAGTCTCCTAGTGAAGTATGTGTGTTGCAATACAGACAGATGC
U58488.2    GATGTTTGCCCTAAAAACAGTGCCCTAGTGAAGTATGTGTGTTGCAATACAGACAGATGC
AF031474.1  GATGTTTGCCCTAAAAGCAGTCTCCTAGTGAAGTATGTGTGTTGCAATACAGACAGATGC
U42586.1    GATGTGTGCCCTAAAAGCAGTCTCCTAGTGAAGTATGTGTGTTGCAATACAGACAGATGC
U58490.1    GATGTGTGCCCTAAAAACAGTCTCCTAGTGAAGTATGTGTGTTGCAATACAGACAGATGC
Z54230.1    GATGTTTGCCCTAAAAGCAGTCTCCTAGTGAAGTATGTGTGTTGCAATACAGACAGATGC
U58481.1    GATGTTTGCCCTAAAAACAGTGCCCTAGTGAAGTATGTGTGTTGCAATACAGACAGATGC
Z54229.1    GATGTTTGCCCTAAAAGCAGTCTCCTAGTGAAGTATGTGTGTTGCAATACAGACAGATGC
U58489.1    GATGTTTGCCCTAAAAACAGTGCCCTAGTGAAGTATGTGTGTTGCAATACAGACAGATGC
U58485.1    GATGTTTGCCCTAAAAACAGTGCCCTAGTGAAGTATGTGTGTTGCAATACAGACAGATGC
Y12491.1    GATGTTTGCCCTAAAAACAGTGCCCTAGTGAAGTATGTGTGTTGCAATACAGACAGATGC
AF031473.1  GATGTTTGCCCTAAAAACAGTGCCCTAGTGAAGTATGTGTGTTGCAATACAGACAGATGC
U58482.1    GATGTTTGCCCTAAAAGCAGTCTCCTAGTGAAGTATGTGTGTTGCAATACAGACATATGC
U42583.1    GATGTTTGCCCTAAAAACAGTCTCCTAGTGAAGTATGTGTGTTGCAATACAGACAGATGC
U58484.1    GATGTTTGCCCTAAAAACAGTCTCCTAGTGAAGTATGTGTGTTGCAATACAGACAGATGC
U77487.1    GATGTTTGCCCTAAAAACAGTCACCTAGTGAAGTATGTGTGTTGCAATACAGACAGATGC
U58483.1    GATGTTTGCCCTAAAAACAGTCTCCTAGTGAAGTATGTGTGTTGCAATACAGACAGATGC
AF295330.1  GATGTTTGCCCTAAAAGCAGTCTCCTAGTGAAGTATGTGTGTTGCAATACAGACAGATGC
AF295119.1  GATGTTTGCCCTAAAAACAGTGCCCTAGTGAAGTATGTGTGTTGCAATACAGACAGATGC
AJ007796.1  GATGTTTGCCCTAAAAGCAGTCTCCTAGTGAAGTATGTGTGTTGCAATACAGACAGATGC
AJ007797.1  GATGTTTGCCCTAAAAGCAGTCTCCTAGTGAAGTATGTGTGTTGCAATACAGACAGATGC
Y08727.1    GATGTTTGCCCTAAAAGCAGTCTCCTAGTGAAGTATGTGTGTTGCAATACAGACAGATGC
X94316.1    GATGTTTGCCCTAAAAACAGTCTCCTAGTGAAGTATGTGTGTTGCAATACAGACAGATGC
X94317.1    GATGTTTGCCCTAAAAACAGTCTCCTAGTGAAGTATGTGTGTTGCAATACAGACAGATGC
Z54226.1    GATGTTTGCCCTAAAAACAGTCTCCTAGTGAAGTATGTGTGTTGCAATACACACAGATGC
L04640.1    GACGTATGCCCCAAGAGCTCGCTCCTGGTGAAATATGTGTGCTGCAACACCGACAGGTGC
U86588.1    GATGTTTGCCCTAAAAGCAGTCTCCTAGTGAAGTATGTGTGTTGCAATACAGACAGATGC
U86593.1    GATGTTTGCCCTAAAAGCAGTCTCCTAGTGAAGTATGTGTGTTGCAATACAGACAGATGC
U86594.1    GATGTTTGCCCTAAAAGCAGTCTCCTAGTGAAGTATGTGTGTTGCAATACAGACAGATGC
U86589.1    GATGTTTGCCCTAAAAGCAGTCTCCTAGTGAAGTATGTGTGTTGCAATACAGACAGATGC
U86595.1    GATGTTTGCCCTAAAAGCAGTCTCCTAGTGAAGTATGTGTGTTGCAATACAGACAGATGC
U86591.1    GATGTTTGCCCTAAAAGCAGTCTCCTAGTGAAGTATGTGTGTTGCAATACAGACAGATGC
AF276222.1  GATGTTTGCCCTAAAAGCAGTCTCCTAGTGAAGTATGTGTGTTGCAATACAGACAGATGC
U86596.1    GATGTTTGCCCTAAAAACAGTGCCCTAGTGAAGTATGTGTGTTGCAATACAGACAGATGC
U86597.1    GATGTTTGCCCTAAAAACAGTGCCCTAGTGAAGTATGTGTGTTGCAATACAGACAGATGC


U42585.1    AAC---
U58487.1    AAC---
U58486.1    AAC---
U58488.2    AAC---
AF031474.1  AAC---
U42586.1    AAC---
U58490.1    AAC---
Z54230.1    AAC---
U58481.1    AAC---
Z54229.1    AGC---
U58489.1    AAC---
U58485.1    AAC---
Y12491.1    AAC---
AF031473.1  AAC---
U58482.1    AAC---
U42583.1    AAC---
U58484.1    AAC---
U77487.1    AAC---
U58483.1    AAC---
AF295330.1  AAC---
AF295119.1  AAC---
AJ007796.1  AAC---
AJ007797.1  AAC---
Y08727.1    AACAAT
X94316.1    AAC---
X94317.1    AAC---
Z54226.1    AAC---
L04640.1    AAC---
U86588.1    AAC---
U86593.1    AAC---
U86594.1    AAC---
U86589.1    AAC---
U86595.1    AAC---
U86591.1    AAC---
AF276222.1  AAC---
U86596.1    AAC---
U86597.1    AAC---
