# Supplementary material for: Three-Fingered RAVERs: Rapid Accumulation of Variations in Exposed Residues of Snake Venom Toxins
Source: Toxins (Basel). 2013 Nov 18;5(11):2172–208. doi: 10.3390/toxins5112172 (PMC3847720; doi:10.3390/toxins5112172)
Supplement: Supplementary File 1 — Supplementary (ZIP, 3550 KB) [file toxins-05-02172-s001.zip › toxins-42720_supplementary material/nucleotides_Kappa.aln]

CLUSTAL W (1.7) multiple sequence alignment


AY057872.1  ATGAAAACTCTGCTGCTGACCTTGGTGGTGGTGACAATCGTGTGCCTGGACTTAGGATAC
AY057873.1  ATGAAAACTCTGCTGCTGACCTTGGTGGTGGTGACAATCGTGTGCCTGGACTTAGGATAC
Y08721.1    ATGAAAACTCTGCTGCTGACCTTGGTGGTGGTGACAATCGTGTGCCTGGACTTAGGATAC
Y12266.1    ATGAAAACTCTGCTGCTGACCTTGGTGGTGGTGACAATCGTGTGCCTGGACTTAGGATAT
X51413.1    ATGAAAACTCTGTTGCTGTCCTTGGTGGTGGTGACAATCGTGTGCCTGGACTTAGGATAC
AJ223187.1  ATGAAAACTCTGCTGCTGTCCTTGGTGGTGGTGACAATCGTGTGCCTGGACTTAGGATAC
X51412.1    ATGAAAACTCTGCTGCTGACCTTGGTGGTGGTGACAATCGTGTGCCTGGACTTAGGATAT
Y12265.1    ATGAAAACTCTGCTGCTGACCTTGGTGGTGGTGACAATCGTGTGCCTGGACTTAGGTTAC
GU190803.1  CTCATATCACCTTCTTCCACCTCTCAGACTTGTCCAAAAGGGCAGGACATATGCTTTACA
Y11769.2    ATGAAAACTCTGCTGCTGACCTTGGTGGTGGTGACAATCGTGTGCCTGGACTTAGGATAC


AY057872.1  ACCAGGACATGCCTCATATCACCTTCTTCTACCCCTCAGACATGTCCACAAGGGCAGGAC
AY057873.1  ACCAGGACATGCCTCATATCACCTTCTTCTACCCCTCAGACATGTCCACAAGGGCAGGGC
Y08721.1    ACCAGGACATGCCTCATATCACCTTCTTCTACCCCTCAGACATGTCCAAATGGGCAGGAC
Y12266.1    ACCAAGACATGCCTCATATCACCTTCTTCTACCCCTCAGACATGTCCACAAGGGCAGGAC
X51413.1    ACCAGGACATGCCTCATATCACCTTCTTCTACCCCTCAGACATGTCCAAATGGGCAGGAC
AJ223187.1  ACCAGGACATGCCACATATCAACTTCTTCTACCCCTCAGACATGTCCAAAAGGGCAGGAC
X51412.1    ACCAAGACATGCCTCAAAACACCTTCTTCTACCCCTCAGACATGTCCACAAGGGCAGGAC
Y12265.1    ACCAGGACATGCCTCATATCACCTTCTTCTCCCCCTCAGACTTGTCCAAAAGGGGAGGAC
GU190803.1  AAGGCTTTTTGTGATAGATGGTGTAGCAGCAGAGGACCTGTAATCGAACAAGGATGTGCT
Y11769.2    ACCAGGACATGCCTCATATCACCCTCTTCTACCCCTCAGACATGTCCAAATGGGCAGGAC


AY057872.1  ATATGCTTCCTAAAGGCTCAGTGTGATAAATTCTGTTCCATCAGAGGACCTGTAATCGAA
AY057873.1  ATATGCTTCCTAAAGGCTCAGTGTGATAAATTCTGTTCCATCAGAGGACCTGTAATCGAA
Y08721.1    ATATGCTTTCTAAAGGCTCAGTGTGATAAATTCTGTTCCATCAGAGGACCTGTAATCGAA
Y12266.1    ACATGCTTTCTAAAGGCTTTGTGTGATAAACTCTGTCCCATCAGAGGACCTGTAATCGAA
X51413.1    ATATGCTTTCGAAAGGCTCAGTGTGATAACTTCTGTCACAGCAGAGGACCTGTAATCGAA
AJ223187.1  ATATGCTTTCGAAAGACTCAGTGTGATAAATTCTGTTCCATCAGAGGAGCTGTAATCGAA
X51412.1    ATATGCTTTCTAAAGGTTTCGTGTGAGCAATTCTGTCCCATCAGAGGACCTGTAATCGAA
Y12265.1    ATATGCATTGTAAAGGCTCGGTGTGATGAATGGTGTCTCAGGAGAGGACCTTTAATTGAA
GU190803.1  GCTACTTGCCCTGAATTTACATCCCGTTATAAATCTCTTCTCTGTTGCACAACAGACAAT
Y11769.2    ATATGCTTTCGAAAGGCTCAGTGTGATAACTTCTGTCACAGCAGAGGACCTGTAATCGAA


AY057872.1  CAAGGATGTGTTGCTACCTGCCCTCAATTTAGATCCAATTATAGATCTCTTCTCTGTTGC
AY057873.1  CAAGGATGTGTTGCTACCTGCCCTCAATTTAGATCCAATTATAGATCTCTTCTCTGTTGC
Y08721.1    CAAGGATGTGTTGCTACCTGCCCTCAATTTAGATCCAATTATAGATCTCTTCTCTGTTGC
Y12266.1    CAAGGATGTGCTGCTACCTGCCCTGAATTTAGATCCAATTATAGATCTCTTCTCTGTTGC
X51413.1    CAAGGATGTGTTGCTACCTGCCCTCAATTTAGATCCAATTATAGATCTCTTCTCTGTTGC
AJ223187.1  CAAGGATGTGTTGCTACCTGCCCTGAATTTAGATCCAATTATAGATCTCTTCTCTGTTGC
X51412.1    CAAGGATGTGCTGCTACCTGCCCTGAATTTAGATCCAATGATAGATCTCTTCTCTGTTGC
Y12265.1    AGAGGATGTGCTGCTACCTGCCCTGAATTTAGATCCAATTATAGATCTCTTCTCTGTTGC
GU190803.1  TGCAACCAC---------------------------------------------------
Y11769.2    CAAGGATGTGTTGCTACCTGCCCTCAATTTAGATCCAATTATAGATCTCTTCTCTGTTGC


AY057872.1  ACAACAGACAATTGCAACCAC
AY057873.1  ACAACAGACAATTGCAACCAC
Y08721.1    ACAACAGACAATTGCAACCAC
Y12266.1    ACAACAGACAATTGCAACCAC
X51413.1    AGAACAGACAATTGCAACCAC
AJ223187.1  AGAACAGACAATTGCAACCCC
X51412.1    ACAACAGACAATTGCAATCAC
Y12265.1    ACAACAGACAATTGCAACCAC
GU190803.1  ---------------------
Y11769.2    AGAACAGACAATTGCAACCAC
