# Supplementary material for: Three-Fingered RAVERs: Rapid Accumulation of Variations in Exposed Residues of Snake Venom Toxins
Source: Toxins (Basel). 2013 Nov 18;5(11):2172–208. doi: 10.3390/toxins5112172 (PMC3847720; doi:10.3390/toxins5112172)
Supplement: Supplementary File 1 — Supplementary (ZIP, 3550 KB) [file toxins-05-02172-s001.zip › toxins-42720_supplementary material/nucleotides_plesiotypic_Elapidae.aln]

CLUSTAL W (1.7) multiple sequence alignment


AY057879.1  ATGAAAACTCTGCTGCTGACCTTGGTGGTGGTGACAATCGTGTGCCTGGACTTAGGATAC
AY611643.1  ATGAAAACTCTGCTGCTGTCCTTGGTGGTGGTGATAATCGTGTGCCTGGACTTAGGATAC
AY057878.1  ATGAAAACTCTGCTGCTGACCTTGGTGGTGGTCACAATCGTGTGCCTGGACTTAGGATAC
AY057877.1  ATGAAAACTCTGCTGCTGACCTTGGTGGTGGTGACAATCGTGTGCCTGGACTTAGGATAC
AY142323.1  ATGAAAACTCTGCTGCTGACCTTGGTGGTGGTGGCAATCGTGTGCCTGGACTTAGGATAC
DQ835583.1  ATGAAAACTCTGCTGCTGACCTTGGTGGTGGTGGCAATCGTGTGCCTGGACTTAGGATAC
DQ835582.1  ATGAAAACTCTGCTGCTGACCTTGGTGGTGGTGACAATCGTGTGCCTGGACTTAGGATAC
GU190801.1  ATGAAAACTCTGCTGCTGACCTTGGTGGTGGTGACAATCGTGTGCCTGGACTTAGGATAC
GU190802.1  ATGAAAACTCTGCTGCTGACCTTGGTGGTGGTGACAATTGTGTGCCTGGACTTAGGATAC
GU190800.1  ATGAAAACTCTGCTGCTGAACTTGGTGGGGGTGACAATCGTGTGCCTGGACTTAGGATAC
GU190799.1  ATGAAATCTCTGCTGCTAACCTTGGTGGTGGTGACAATCGTGTGCCTGGACTTAGGATAC
GU190798.1  ATGAAATCTCTGCTGCTAACCTTGGTGGTGGTGACAATCGTGTGCCTGGACTTAGGATAC
GU190796.1  ATGAAAACTCTGCTGCTGAACTTGGTGGTGGTGACAATCGTGTGCCTGGACTTTGGATAC
AJ223251.1  ATGAAAACTCTGCTGCTGAACTTGGTGGTGGTGACAATCGTGTGCCTGGACTTTGGATAC
AJ006136.1  ATGAAAACTCTGCTGCTGAACTTGGTGGTGGTGACAATCGTGTGCCTGGACTTTGGATAC
X51414.1    ATGAAAACTCTGCTGCTGACCTTGGTGGTGGTGACAATCGTGTGCCTGGACTTAGGATAC
AJ006135.1  ATGAAAACTCTGTTGCTGACCTTGGTGGTGGTGACAATCGTGTGCCTGGACTTAGGATAC
AJ007741.1  ATGAAAACTCTGCTGCTGACCTTGGTGGTGGTGACAATCGTGTGCCTGGACTTAGGATAC
Y17059.1    ATGGAAACTCTGTTGCTGACCTTGGTGGTGGTGACAATCGTGTGCCTGGACTTAGGATAC
AJ131926.1  ATGAAAACTCTGCTGCTGACCTTGGTGGTGGTGACAATTGTGTGCCTGGACTTAGGATAC
AJ001185.1  ATGAAAACTCTGCTGCTGTCCTTGGTGGTGGTGACAATTGTGTGCCTGGACTTAGGATAC
AJ223154.1  ATGAAAACTCTGCTGCTGTCCTTGGTGGTGGTCACAATCGTGTGCCTGGACTTAGGATAC
AF098924.1  ATGAAAACTCTGCTGCTGACCTTGGTGGTGGTGACAATCGTGTGCCTGGACTTAGGATAC
AF026892.1  ATGAAAACTCTGCTGCTGACCTTGGTGGTGGTGACAATCGTGTGCCTGGACTTAGGATAC
AF026891.1  ATGAAAACTCTGCTGCTGACCTTGGTGGTGGTGACAATCGTGTGCCTGGACTTAGGATAC
AF098923.1  ATGAAAACTCTGCTGCTGACCTTGGTGGTGGTGACAATCGTGTGCCTGGACTTAGGATAC
DQ273583.1  ATGAAAACTCTGCTGCTGACCTTGGTGGTGGTGACAATCGTGTGCCTGGACTTAGGATAC
AY596925.1  ---------------CTGACCTTGGTGGTGGTGACAATCGTGTGCCTGGACTTAGGATAC
EU196557.1  ATGAAAACTCTGCTGCTGACCTTGGTGCTTGTGACAATCGTGTGCCTGGACTTAGGATAC


AY057879.1  ACCTTGACATGTCTAATTTGCCCAGAAAAGGATTGT------CAAAAGGTTCACACTTGT
AY611643.1  ACTATGCAGTGTAAGACATGCTCCTTCTACACTTGT------CCTAATTCTGAGACTTGT
AY057878.1  ACCTTGACATGTCTTATTTGCCCAGAAAAGTATTGT------AACAAAGTTCACACTTGT
AY057877.1  ACCTTGACATGTCTTATTTGCCCAGAAAAGTATTGT------CAAAAGGTTCACACTTGT
AY142323.1  ACCTTGACATGTCTAATTTGCCCAGAAAAGGATTGT------CAAAAGGTTCACACTTGT
DQ835583.1  ACCTTGACATGTCTAATTTGCCCAGAAAAGGATTGT------CAAAAGGTTCACACTTGT
DQ835582.1  ACCATGAAATGTAAGATATGCAACTTCGATACTTGTCGTGCCGGTGAACTCAAAGTTTGT
GU190801.1  ACCTTGACATGTCTTATTTGCCCAGAAAAGTATTGT------CAAAAGGTTCACACTTGT
GU190802.1  ACTTTGACATGTCTAATTTGCCCAGAAAGGTATTGT------CAAAAGGTTCACACTTGT
GU190800.1  ACCTTGACATGTCTTATTTGCCCAGAAAAGTATTGT------CAAAAGGTTCACACTTGT
GU190799.1  ACCTTGACATGTCTTATTTGCCCAGAAAAGTATTGT------CAAAAGGTTCACACTTGT
GU190798.1  ACCTTGACATGTCTTATTTGCCCAGAAAAGTATTGT------CAAAAGGTTCACACTTGT
GU190796.1  ACCATAAAGTGTAAGATATGCCAGTTCAATACTTGTCGTCCCGGTGAACTCAAAGTTTGT
AJ223251.1  ACCATAAAGTGTAAGATATGCCAGTTCAATACTTGTCGTCCCGGTGAACTCAAAGTTTGT
AJ006136.1  ACCATAAAGTGTAAGATATGCCAGTTCAATACTTGTCGTCCCGGTGAACTCAAAGTTTGC
X51414.1    ACCATGAAATGTAAGATATGTCACTTCGATACTTGTCGTGCCGGTGAACTCAAAGTTTGT
AJ006135.1  ACCATGAAATGTAAGATATGTCACTTCGATACTTGTCGTGCCGGTGAACTCAAAGTTTGT
AJ007741.1  ACTATGCAGTGTAAGACATGCTCCTTCTACACTTGT------CCTAATTCTGAGACTTGT
Y17059.1    ACTATGCAGTGTAAGACATGCTCCTTCTACACTTGT------CCTAATTCTGAGACTTGT
AJ131926.1  ACCTTGACATGTCTCAATTGCCCAGAAATGTTTTGT------GGAAAATTTCAGATTTGT
AJ001185.1  ACCTTGACATGTCTCAATTGCCCAGAAATGTTTTGT------GGAAAATTTCAGATTTGT
AJ223154.1  ACCTTGACATGTCTTATTTGCCCAGAAAAGTATTGT------AACAAAGTTCACACTTGT
AF098924.1  ACCTTGACATGTCTCAATTGCCCAGAAATGTTTTGT------GGAAAATTTCAGACTTGT
AF026892.1  ACCTTGACATGTCTCAATTGCCCAGAAATGTTTTGT------GGAAAATTTCAGACTTGT
AF026891.1  ACCTTGACATGTCTCAATTGCCCAGAAATGTTTTGT------GGAAAATTTCAGACTTGT
AF098923.1  ACCTTGACATGTCTCAATTGCCCAGAAATGTTTTGT------GGAAAATTTCAGACTTGT
DQ273583.1  AGCTTGACATGTCTCAATTGCCCAGAACAGTATTGT------AAAAGGATTCACACTTGT
AY596925.1  ACCTTGACATGTCTCATTTGCCCAGAAGAGTATTGT------AAAAGAATTCACACTTGT
EU196557.1  ACCTTGACATGTCTCATTTGCCCAAAAAAGTATTGT------AACCAAGTTCACACTTGT


AY057879.1  CGCAATGAGGAGAAGATATGCGTTAAAAGGTTTTATGATAAAAACCAATTAGGATGG---
AY611643.1  CCAGATGGGAAGAACATTTGCGTTAAACGATCTTGGACAGCCGTGCGT---GGTGATGGC
AY057878.1  CTAAATGGGGAGAAGATATGCTTTAAAAAGTATGATCAGCGTAAACTATTGGGAAAG---
AY057877.1  CGAGATGGGGAGAACCTATGCGTTAAAAGGTTTTATGAGGGTAAAAGATTTGGAAAG---
AY142323.1  CGCAATGAGGAGAAGATATGCGTTAAAAGGTCTTATGATAAAAACCAATTAGGATGG---
DQ835583.1  CGCAATGAGGAGAAGATATGCGTTAAAAGGTTTTATGATAAAAACCAATTAGGATGG---
DQ835582.1  GCAAGTGGAGAGAAGTATTGCTTTAAAGAGTCTTGGCGTGAGGCACGT---GGAACT---
GU190801.1  CGAGATGGGGAGAACCTATGCGTTAAAAGGTTTTATGAGGGTAAAAGATTTGGAAAG---
GU190802.1  CGAGGAGAGGAGAAGCTATGCGTTAAAAGGTTTTATGATGAAAAAGCATTAGGATGG---
GU190800.1  CGAGATGGGGAGAAGATATGCTTTAAAAGGTTTTATGAGGGTAAACGATTCGGAAAG---
GU190799.1  CGAGATGGGGAGAAGATATGCTTTAAAAGGTTTTATGAGGGTAAACGATTCGGAAAG---
GU190798.1  CAAGATGCGGAGAAGATATGCTTTAAAAGGTTTTATGAGGGTAAACAATTAGGAAAG---
GU190796.1  TCAGGTGAAGAGATATATTGCTTTAAAGAATCTTGGAGTACAGCACGT---GGAACT---
AJ223251.1  TCAGGTGAAGAGATATATTGCTTTAAAGAATCTTGGAGTACAGCACGT---GGAACT---
AJ006136.1  TCAGGTGAAGAGATATATTGCTTTAAAGAATCTTGGAGTACAGCACGT---GGAACT---
X51414.1    GCAAGTGGAGAGAAGTATTGCTTTAAAGAGTCTTGGCGTGAGGCACGT---GGAACT---
AJ006135.1  GCAAGTGGAGAGAAGTATTGCTTTAAAGAGTCTTGGCGTGAGGCACGT---GGAACT---
AJ007741.1  CCAGATGGGAAGAACATTTGCGTTAAACGATCTTGGACAGCCGTGCGT---GGTGATGGC
Y17059.1    CCAGATGGGAAGAACATTTGCGTTAAACGATCTTGGACAGCCGTGCGT---GGTGATGGC
AJ131926.1  CGAAATGGGGAGAAGATATGCTTTAAAAAGTTACACCAACGTAGACCATTCTCGTTG---
AJ001185.1  CGAAATGGGGAGAAGATATGCTTTAAAAAGTTACACCAACGTAGACCATTCTCGTTG---
AJ223154.1  CTAAATGGGGAGAAGATATGCTTTAAAAAGTATGATCAGCGTAAACTATTGGGAAAG---
AF098924.1  CGAAATGGGGAGAAGATATGCTTTAAAATGTTACAACAACGTAGACCATTCTCGTTG---
AF026892.1  CGAGATGGGGAGAAGATATGCTTTAAAAAGTTACAACAACGTAGACCATTCTCGTTG---
AF026891.1  CGAAATGGGGAGAAGATATGCTTTAAAAAGTTACAACAACGTAGACCATTCTCGTTG---
AF098923.1  CGAAATGGGGAGAAGATATGCTTTAAAATGTTACAACAACGTAGACCATTCTCGTTG---
DQ273583.1  CGAAATGGGGAGAACGTATGCTTTAAAAGGTTTTACGAGGGTAAACTATTAGGTAAG---
AY596925.1  CGAGATGGGGAGAACGTATGCTTTAAAGGGTTTTATGAGGGTAAACAATTAGGTAAG---
EU196557.1  CGAAATGGGGAGAACCTATGCATTAAAACGTTTTATGAGGGTAATCTATTAGGAAAG---


AY057879.1  ---------AGGGCCCAGAGGGGATGTGCTGTTAGTTGCCCTAAAGCAAAACCC---AAT
AY611643.1  CCAAAACGTGAAATCCGAAGGGAATGTGCTGCTACCTGCCCTCCAAGCAAGCTC---GGT
AY057878.1  ---------GGATACATAAGGGGATGTGCTGATACTTGCCCTAAACTGCAAAAC---CGT
AY057877.1  ---------AAATACCCCAGGGGATGTGCTGCTACTTGCCCTGAAGCAAAACCC---CAT
AY142323.1  ---------AGGGCCCAGAGGGGATGTGCTGTTAGTTGCCCTAAAGCAAAACCC---AAT
DQ835583.1  ---------AGGGCCCAGAGGGGATGTGCTGTTAGTTGCCCTAAAGCAAAACCC---AAT
DQ835582.1  ---------AGAATCGAAAGGGGATGTGCTGCTACTTGCCCTAAAGGGAGCGTCTATGGG
GU190801.1  ---------AAATACCCCAGGGGATGTGCTGCTACTTGCCCTGAAGCAAAACCC---CAT
GU190802.1  ---------AGGGCCAAGAGGGGATGTGCTGCTACTTGCCCTGAAGCAAAACCC---AAA
GU190800.1  ---------AAATTCCCCAGGGGATGTGCTGCTACTTGTCCTGAAGCAAAACCC---CAT
GU190799.1  ---------AAATTCCCCAGGGGATGTGCTGCTACTTGTCCTGAAGCAAAACCC---CAT
GU190798.1  ---------AAATTCCCCAGGGGATGTGCTGCTACTTGCCCTGAAGCAAAACCC---CAT
GU190796.1  ---------AGAATCGAAAGGGGATGTACTGCTACTTGCCCTAAAGGGAGCGTCTATGGA
AJ223251.1  ---------AGAATCGAAAGGGGATGTACTGCTACTTGCCCTAAAGGGAGCGTCTATGGA
AJ006136.1  ---------AGAATCGAAAGGGGATGTACTGCTACTTGCCCTAAAGGGAGCGTCTATGGA
X51414.1    ---------AGAATCGAAAGGGGATGTGCTGCTACTTGCCCTAAAGGGAGTGTCTATGGG
AJ006135.1  ---------AGAATCGAAAGGGGATGTGCTGCTACTTGCCCTAAAGGGAGCGTCTATGGG
AJ007741.1  CCAAAACGTGAAATCCGAAGGGAATGTGCTGCTACCTGCCCTCCAAGCAAGCTC---GGT
Y17059.1    CCAAAACGTGAAATCCGAAGGGAATGTGCTGCTACCTGCCCTCCAAGCAAGCTC---GGT
AJ131926.1  ---------AGATACATAAGGGGATGTGCTGCTACTTGCCCTGAAACAAAACCC---CGT
AJ001185.1  ---------AGATACATAAGGGGATGTGCTGCTACTTGCCCTGAAACAAAACCC---CGT
AJ223154.1  ---------AGATACATAAGGGGATGTGCTGATACTTGCCCTGTAAGAAAACCC---CGT
AF098924.1  ---------AGATACATAAGGGGATGTGCTGCTACTTGCCCTGGAACAAAACCC---CGT
AF026892.1  ---------AGATACATAAGGGGATGTGCTGCTACTTGCCCTGGAACAAAACCC---CGT
AF026891.1  ---------AGATACATAAGGGGATGTGCTGCTACTTGCCCTGGAACAAAACCC---CGT
AF098923.1  ---------AGATACATAAGGGGATGTGCTGCTACTTGCCCTGGAACAAAACCC---CGT
DQ273583.1  ---------CAATTCAGAAGGGGATGTGCTGCTACTTGCCCTGAAGCAAAATCC---CGT
AY596925.1  ---------CAATTCAGAAGGGGCTGTGCTGCTACTTGCCCTGAAGGAAAACCC---AAT
EU196557.1  ---------CAATTCAAAAGGGGATGTGCTGCTACTTGCCCTGAAGCAAGACCC---CGT


AY057879.1  GAGACCGTTCAGTGTTGCTCAACAGACGATTGCAACAGA
AY611643.1  CTTACAGTTTTCTGTTGCACAACAGACAATTGCTACCAT
AY057878.1  GATGTCATTTTCTGTTGCTCAACAGACAAATGCAACCTA
AY057877.1  GAGATCGTCGAATGTTGCTCAACAGACAAATGCAACAAA
AY142323.1  GAGACCGTTCAGTGTTGCTCAACAGACAAATGCAACAAA
DQ835583.1  GAGACCGTTCAGTGTTGCTCAACAGACAAATGCAACAAA
DQ835582.1  CTCTATGTTCTCTGTTGCACAACAGACGATTGCAAC---
GU190801.1  GAGATCGTTGAATGTTGCTCAACAGACAAATGCAACAAA
GU190802.1  GAGACCGTTGAGTGTTGCTCAACAGACAAATGCAACAAA
GU190800.1  GAGATTGTTGAGTGTTGCTCAACAGACAAATGTAACAAA
GU190799.1  GAGATTGTTGAGTGTTGCTCAACAGACAAATGTAACAAA
GU190798.1  GAGATTGTTGAGTGTTGCTCAACAGACAAATGTAACAAA
GU190796.1  AACTATGTTCTCTGTTGCACAATAGACGAATGCAACATA
AJ223251.1  AACTATGTTCTCTGTTGCACAACAGACGAATGCAACATA
AJ006136.1  AACTATGTTCTCTGTTGCACAACAGACGAATGCAACATA
X51414.1    CTCGATGTTCTCTGTTGCACAACAGACGATTGCAAC---
AJ006135.1  CTCTATGTTCTCTGTTGCACAACAGACGATTGCAAC---
AJ007741.1  CTTACAGTTTTCTGTTGCACAACAGACAATTGCAACCAT
Y17059.1    CTTACAGTTTTCTGTTGCACAACAGACAATTGCAACCAT
AJ131926.1  GATATGGTTGAGTGTTGCTCAACAGACAGATGCAACCGA
AJ001185.1  GATATGGTTGAGTGTTGCTCAACAGACAGATGCAACCGA
AJ223154.1  GAGATCGTTGAGTGTTGCTCAACAGACAAATGCAACCAC
AF098924.1  GATATGGTTGAGTGTTGCAATACAGACAGATGCAACCGA
AF026892.1  GATATGGTTGAGTGTTGCTCAACAGACAGATGCAACCGA
AF026891.1  GATATGGTTGAGTGTTGCTCAACAGACAGATGCAACCGA
AF098923.1  GATATGGTTGAGTGTTGCTCAACAGACAGATGCAACCGA
DQ273583.1  GAGATCGTTCAGTGTTGCTCAACAGATGAATGCAACCAC
AY596925.1  GAGATCGTTCAGTGTTGCTCAACAGACGAATGCAACCAC
EU196557.1  GAGATCGTTGAGTGTTGCTCAAGAGACAAATGCAACCAC
