# Supplementary material for: Three-Fingered RAVERs: Rapid Accumulation of Variations in Exposed Residues of Snake Venom Toxins
Source: Toxins (Basel). 2013 Nov 18;5(11):2172–208. doi: 10.3390/toxins5112172 (PMC3847720; doi:10.3390/toxins5112172)
Supplement: Supplementary File 1 — Supplementary (ZIP, 3550 KB) [file toxins-05-02172-s001.zip › toxins-42720_supplementary material/nucleotides_plesiotypic_Henophidia.aln]

CLUSTAL W (1.7) multiple sequence alignment


JX467122.1_Aspidites_melanocephalus  ATGAAAGCTTGGCTGCTCGCCTTGGTGGTGGTGGCCCTGGTGGGCACGGACCCGGGGCAC
JX467123.1_Aspidites_melanocephalus  ATGAAAGCTTGGCTGCTCGCCTTGGTGGTGGTGGCCCTGGTGGGCACGGACCCNGGGCAC
JX467124.1_Cylindrophis_rufus        ATGAAAGCTTGGCTTCTCGCCTTGGTGGTGGTGGCATTTGTGTGCACCGACCCAGTGTAC
JX467170.1_Cylindrophis_rufus        ATGAAAGCTTGGCTTCTCGCCTTGGTGGTGGTGGCATTTGTGTGCACCGACCCA------


JX467122.1_Aspidites_melanocephalus  ACCCTGACATGCTGCACATCAGTTTTTTGT---AACCCTAAGGAGTGTGCAGAAGGACAG
JX467123.1_Aspidites_melanocephalus  ACCCTGACATGCTGCACATCAGTTTTTTGT---AACCCTAAGGAGTGTGCAGAAGGACAG
JX467124.1_Cylindrophis_rufus        AGCCTGAAATGTTGCAGTAAATTATTTTGTGTAGAATCAGAGACATGTCAAGAAGGACAG
JX467170.1_Cylindrophis_rufus        ------------------------------------------------------------


JX467122.1_Aspidites_melanocephalus  GACTCCTGCATTACTGTTCAC------ACAATGGGTCTGAAGGTGATCCAACAATGTGCT
JX467123.1_Aspidites_melanocephalus  GACTCCTGCATTACTGTTCAC------ACAATGGGTCTGAAGGTGATCCAACAATGTGCT
JX467124.1_Cylindrophis_rufus        GACACCTGCTATAATGCGTTTAACAGTTCATCGGGTATTCCATTTGCCAAGGGATGTGCT
JX467170.1_Cylindrophis_rufus        ---------------------------------GGTATTCCATTTGCCAAGGGATGTGCT


JX467122.1_Aspidites_melanocephalus  CAAAACTGCACTTACCCAGGACCCTATAAGAAAATATGTTGTTGCACTGACAACAACTGC
JX467123.1_Aspidites_melanocephalus  CAAAACTGCACTTACCCAGGACCCTATAAGAAAATATGTTGTTGCACTGAGAACAACTGC
JX467124.1_Cylindrophis_rufus        CAAAAGTGCAATTACCTGGAACCTTATAATACTATTTGTTGCTGTACAAAAGACAACTGC
JX467170.1_Cylindrophis_rufus        CAAAAGTGCAATTACCTGGAACCTTATAATACTATTTGTTGCTGTACAAAAGACAACTGC


JX467122.1_Aspidites_melanocephalus  AACACGTTGGTA
JX467123.1_Aspidites_melanocephalus  AACAGGCGGGTA
JX467124.1_Cylindrophis_rufus        AATATT------
JX467170.1_Cylindrophis_rufus        AATATT------
