# Supplementary material for: Three-Fingered RAVERs: Rapid Accumulation of Variations in Exposed Residues of Snake Venom Toxins
Source: Toxins (Basel). 2013 Nov 18;5(11):2172–208. doi: 10.3390/toxins5112172 (PMC3847720; doi:10.3390/toxins5112172)
Supplement: Supplementary File 1 — Supplementary (ZIP, 3550 KB) [file toxins-05-02172-s001.zip › toxins-42720_supplementary material/nucleotides_plesiotypic_NFF.aln]

CLUSTAL W (1.7) multiple sequence alignment


DQ366293.1  ATGAAAACTCTGCTGCTGGCCGTGGCGGTGGTGGCATTCGTGTGCCTGGGCTCAGCTGAT
EF452300.1  ATGAAAACTCTGCTGCTGGCCGTGGCGGTGGTGGCATTCGTGTGCCTGGGCTCAGCTGAT
DQ304538.1  ATGAAAACTCTGCTGCTGGCCGTGGCGGTGGTGGCATTCGTGTGCCTGGGCTCAGCTGAT
DQ304539.1  ATGAAAACTCTGCTGCTGGCCGTGGCGGTGGTGGCATTCGTGTGCCTGGGCTCAGCTGAT
EU029674.1  ATGAAAACTCTGCTGCTGGCCTTGGTGGTGGTGGCATTCATGTGCCTGGGCTCAGCTGAT
EU029681.1  ATGAAAACTCTGCTGCTGGCCTTGGTGGTGTTGGCATTCGTGTGCCTGGGCTCAGCCGAT
EU029683.1  ATGAAAACTCTGCTGCTCGCCTTGGTGGTGGTGGCATTCATGTGCCTGGGCTCAGCTGAT
EU036636.1  ATGAAAACTCTGCTGCTGGCCTTGGCGGTGGTGGCATTCATGTGCCTGGGCTCA------
EU029676.1  ATGAAAACTCTGCTGCTGGCCTTGGCGGTGGTGGCATTCATGTGCCTGGGCTCA------
EU029672.1  ATGAAAACTCTGCTGCTGGCCTTGGTGGTGGTGGCATTCATGTGCCTGGACTCA------
EU029673.1  ATGAAAACTCTGCTGCTGGCCTTGGTAGTGGTGGCATTGGTGTGCCTGGACTCA------
EU029669.1  ATGAAAACTCTGCTGCTGGCCTTGGTGGTGGTGGCATTCATGTGCCTGGACTCA------
EU029671.1  ATGAAACTCTGCTGCTGGCCTTTGGTGGTGGTGGCATTCGTGTGCCTGGACTCA------
EU029679.1  ATGAAAACTCTGCTGCTGGCCTTGATGGTGGTGCCATTAGTGTGCCAGGACTCA------
EU029680.1  ATGAAAACTCTGCTGCTGTCCTTGGTGATGGTGGGATTTATGTACCTGGTCTCAGGACAA
EU029686.1  ATGAAAACTCTGCTGCTGGCTTTAGTGATGGTGGGATTTGTGTACCTGGTCTCAGGACAA
EU029682.1  ATGAAAACTCTGCTGCTGTCCCTGATGGTGGTGGGATTTGTGTACCTGGTCTCAGGAGAT
EU029684.1  ATGAAAACTCTGCTGCTGGCCTTGGTGGTGGTGGCATTTGTGTACCTGGAGCCAGGATAC
EU029685.1  ATGAAAACTCTGCTGTTGGCCTTGGTGGTGGTGGCATTCGTATGCCTGGAGCCAGGATAC
EU036635.1  ATGAAAACTCTGCCTCTGGTCTTGGCGGTGGTGGCCTTTGTGTACCTGGACTTAGCACAC
EU029675.1  ATGAAAACTCTGCTGCTGTCCTTGGTGGTGGTGACATTTGTGTGCCTGGACTTAGCACAC
EU029677.1  ATGAAAACTCTTCTGCTGTCCTTGATGGTGGTGGCATTCATGTACCTGGATTCAGGGGAT
EU029678.1  ATGAAAACTCTTCTGCTGTCTTTGATGGTGGTGGCATTCGTGTACCTGGATTTTGGACAA


DQ366293.1  CAGCTGGGACTCGGAAGGCAGCAAATAGATTGGGGGCAAGGCCAAGCAGTAGGTCTACCC
EF452300.1  CAGCTGGGACTCGGAAGGCAGCAAATAGATTGGGGGCAAGGCCAAGCAGTAGGTCTACCC
DQ304538.1  CAGCTGGGACTCGGAAGGCAGCAAATAGATTGGGGGAAGGGCCAAGCAAAAGGTCCACCC
DQ304539.1  CAGCTGGGACTCGGAAGGCAGCAAATAGATTGGGGACAAGGCCAAGCAGTAGGTCCACCC
EU029674.1  CAGCTGGGACTTGGAAGCCAGAGAATAGATTGGGAGCAAGGCCAAGCAATAGGTCCACCC
EU029681.1  CAGGTGGGACTCGGAAAGGAGCAAATAGATCGGGGGCGGCGCCAAGCAATAGGTCCACCC
EU029683.1  GAGGTGGGACTCGGAAACGAGCAAATAGATCGGGGGCGGCGCCAAGCAATAGGTCCACCC
EU036636.1  ---------------------------------------------------GGTGAATCC
EU029676.1  ---------------------------------------------------GGTGAATCC
EU029672.1  ------------------------------------------------GTT---TCATCC
EU029673.1  ------------------------------------------------GTT---TCATCC
EU029669.1  ------------------------------------------------GTT---TCATCC
EU029671.1  ------------------------------------------------GTT---------
EU029679.1  ------------------------------------------------GTT---------
EU029680.1  ------------------------------------------------------------
EU029686.1  ------------------------------------------------------------
EU029682.1  ------------------------------------------------------------
EU029684.1  ------------------------------------------------------------
EU029685.1  ------------------------------------------------------------
EU036635.1  ------------------------------------------------------------
EU029675.1  ------------------------------------------------------------
EU029677.1  ------------------------------------------------------------
EU029678.1  ------------------------------------------------------------


DQ366293.1  CATGGATTTTGTATTCAATGCAAT---CGAAAGACTTGGTCTAACTGTTCCATCGGTCAT
EF452300.1  CATGGATTTTGTATCCAATGCAAT---CGAAAGACTTGGTCTAACTGTTCCATCGGTCAT
DQ304538.1  TACACACTTTGTTTCGAATGCAAT---CGAGAGACTTGCTCAAACTGTTTCAAGGATAAC
DQ304539.1  TACACACTTTGTTTCGAATGCAAT---CGAATGACTTCTTCGGATTGTTCAACCGCTTTG
EU029674.1  CACGGACTTTGTGTCCAATGCGAT---AGAAAGACTTGCAAGAACTGTTTCAAGTCTGAG
EU029681.1  TTCACACGTTGTTCCCAATGCAAT---CGAAATAGGTCTCCACAGTGTTTTATCGAGGAC
EU029683.1  TTCACACGTTGTTCCAAATGCAAT---CGAAATTGGTCTCCA------------------
EU036636.1  TCCCACCGTTGTTTCCAATGCAAT---CATAAGACTCTCCAGGGCTGTGCAACCCCTAAG
EU029676.1  TCCCACTGTTGTTTCCAATGCAAT---CATAAGACTCTCCAGGGCTGTGCAACCCCTAAG
EU029672.1  AACCAACTTTGTTTCCAATGCAATGAAGAAAATTACTGGGATAAGTGTGTAAGTGCTACA
EU029673.1  ACCCAACTTTGTTTCCAATGCAATGAAGAAAACTACTGGAATAAGTGTTTAAGTGCTACA
EU029669.1  ATCAATCGTTGTTTCCAATGCACTTCACAAAATTACGGGAGTAAGTGTTTAAGCGCTAAG
EU029671.1  TACCCAGACTGTTTTCAATGCACTGGAGAAAATTACTGGTATAGGTGTTCAGGACCGAAG
EU029679.1  TACCCAGACTGTTATCAATGCACTGGAGAAAATTGCTGGTATAGGTGTTTAGGACCTAGG
EU029680.1  AACCGGACATGTCGTTCATGCACTGGAGCACTA------------TGTTTGAAGATTGAG
EU029686.1  AACCGGACGTGTCATTCATGCACCGGAACAGTA------------TGTTTTAAGCTTGAG
EU029682.1  AACCGGATCTGTTACTCATGTACTAGAAGACCA------------TGTTGGGGGCTTCAG
EU029684.1  ACCATTATATGTCGGTCTTGCACCGGACCAATT------------TGCCGTACCTTTAAG
EU029685.1  ACCATTAAATGTCACTCTTGCACCGGACGTCTT------------TGTATTACCTTTCAG
EU036635.1  ACCCTAAAATGTCGCTCT------GGAAATGTG------------TGTATTCTGGGTGAT
EU029675.1  ACACGGACATGTTACTCATGCACTGAAAATATA------------TGTTTACAGCATGAA
EU029677.1  GCCATTATATGTAAATACTGTGATAGCCTACTATTG---------TGTAATACTTTTCAG
EU029678.1  AGCCTTATATGT------TGCAAGGGACCGCTT------------TGTTTTAGCTCTGAG


DQ366293.1  AGATGTCTGCCATATCACATGACGTGCTACACTTTGTACAAACCTGATGAGAATGGTGAA
EF452300.1  AGATGTCTGCCATATCACATGACGTGCTACACTTTGTACAAACCTGATGAGAATGGTGAA
DQ304538.1  AGATGTCCACCGTATCACAGGACGTGCTACACTTTGTACAGACCTGATGGGAATGGTGAA
DQ304539.1  AGATGT------TACCGCGGATCGTGCTACACTTTGTACAGACCTGATGAGAATTGTGAA
EU029674.1  AGATGTCAGCCATATAATAGAATATGCTACACTTTGTACAAACCTGATGAGAATGGTGAA
EU029681.1  AGATGTACGCCGGGGGATTTTACGTGCTATACTGTGTACAAACCTAATGGGAATGGTGGA
EU029683.1  ---------CCATTCCCATTAGGTTTGTACACAGTGTCGCACGTAAAATCATGCGGAGGA
EU036636.1  CCGTGTAAGGAATCTTATAACACGTGCTACACTGTGTACGTACCTGAGAAGAATGGTGAA
EU029676.1  CCGTGTAAGGAATCTTATAACACGTGCTACACTGTGTACGTACCTGAGAAGAATGGTGAA
EU029672.1  AGCTGTCCGAATGGGGAGAGCACGTGCTACACTAAGTACAAACGTCATAAGAAGTTTGGA
EU029673.1  AAATGTCAGAATGGGGAGACCACGTGCTACACTAAGTACAAACGTCATAAGAAGTTTGGA
EU029669.1  AAATGTCAGCGTGGTGAGAACACGTGCTACACTAAGTACAAACGTCATAAGAAATTCGGA
EU029671.1  AAATGTCCGTATGGGGAAAACTTCTGCTACACTTTGTACAAAGATGAT---------GGA
EU029679.1  AAATGTCCGATAGGGGAAAGAATCTGCTACACTTTGTACAAAGATGAT---------GGA
EU029680.1  CAGTGTAAAGAAGGGCAGAACCTATGCTTTGAAAGGAAAATTACGGATGATTTCTTCGGA
EU029686.1  GAGTGTAAAGAAGGGCAGAACCTATGCTTTGAATGGAAAATTATTGGTGATTTATTTGGG
EU029682.1  CACTGTGCAGAAGGCCAGAATCTATGCTATGAAAAGAAGTTTAAGGATGATCCATTTGGA
EU029684.1  AATTGTTCAGATGCGCAG---GCGTGCTATCAAATGTGGACCGATGCTGATGTACTCAAA
EU029685.1  AATTGTCCTGATGCTCAG---GCATGCTCTCAAATGTGGAAAGATTCTGATATGCTCAAA
EU036635.1  GATTGTTCAGAAGGGGAGAACGTATGCTTTCAAAGGAAGAATGGTACTGGTGTATTTGGA
EU029675.1  CAATGTCAAGATGGGCAGGACGTATGCTATAAAAGGTGGAATACTACTTATCTAATACTA
EU029677.1  AATTGTTCAGATGCCCAG---GCATGCTCTATACTGACCTCTGGAATAAAG---------
EU029678.1  AATTGTCCAGATGCAAAG---GCATGCTATAAACAGGTGTCCGGAGGGGAA---------


DQ366293.1  ATG---------------------------AAATGGGCTGTCAAGGGATGTGCTAGAATG
EF452300.1  ATG---------------------------AAATGGGCTGTCAAGGGATGTGCTAGAATG
DQ304538.1  ATG---------------------------AAATGGGCTGTCAAGGGATGTGCTAAAACG
DQ304539.1  TTG---------------------------AAATGGGCTGTCAAGGGATGTGCTGAAACG
EU029674.1  ATG---------------------------AAATGGGCTGTCAAGGGATGTGCTAAAACG
EU029681.1  ---------------------------GAGGATTGGGTTGTCAAGGGATGTGCTAAAACA
EU029683.1  CATCTGTCTTCGATAGGACAGTGTGGAGAGGATTGGGTTGTCAAGGGATGTGCTAAAACA
EU036636.1  TTG---------------------------AAATGGTATATGAAGGCATGTGGTAGAATG
EU029676.1  TTG---------------------------AAATGGTATATGAAGGCATGTGGTAGAATG
EU029672.1  ATG---------------------------AGGTGGGCTGTCAAGGGATGTGCGAGAGCA
EU029673.1  ATG---------------------------AGATGGGCTGTCAAGGGATGTGCTAGAGCA
EU029669.1  ATG---------------------------AGATGGACTGTCAAGGGATGTTCTATAATA
EU029671.1  ATG---------------------------AGATTTTCTGTCAAGGGATGTACCAAATCA
EU029679.1  AAG---------------------------AGATTTTATGCCAAGGGATGTGCCAGATCA
EU029680.1  ATGAAA------------------------------ACCGTCAGGGGATGTGCTGACACC
EU029686.1  ATGAAA------------------------------ACCGTCAGGGGATGTGCTAAAACC
EU029682.1  ATGAAA------------------------------ACTGTCAAGGGATGCACTGACAAC
EU029684.1  TTGAAG------------------------------CTCGTCAGGGGATGCGCTGATACT
EU029685.1  TTGAAC------------------------------GTCGTCAAGGGATGTGCTACTAAT
EU036635.1  ATGAGA------------------------------GTTGTCAGGGGGTGTGCTGCTTCT
EU029675.1  ACTGAT------------------------------GTCGTCAGGGGATGTGCTAAAACC
EU029677.1  ------------------------------------ATCATGAGGAGATGTGCTAATGAG
EU029678.1  ------------------------------------ACCAGCTGGGGATGTACTACTAAT


DQ366293.1  TGCCCTACCGCGAAGTCTGGTGAGAGGGTGAAGTGTTGCACTGGAGCAAGCTGCAATAGT
EF452300.1  TGCCCTACCGCGAAGTCTGGTGAGAGGGTGAAGTGTTGCACTGGAGCAAGCTGCAATAGT
DQ304538.1  TGCCCTACCGCACAACCTGGTGAGAGTGTGCAGTGTTGCAATACACCAAAGTGCAACGAC
DQ304539.1  TGCCCTACTGCGGGACCTAATGAGAGGGTGAAGTGTTGCAGATCACCAAGGTGCAACGAT
EU029674.1  TGCCCTTCCGCGAAACCTGGTGAGAGGGTGAAGTGTTGCAGTTCACCAAGGTGCAATGAA
EU029681.1  TGCCCTACCGCGGGACCTGGTGAGAGAGTGAAGTGTTGCTATTCACCACGGTGCAACAAG
EU029683.1  TGCCCTACCGCGGGACCTGGTGAGAGAGTGAAGTGTTGCTATTCACCACGGTGCAACAAG
EU036636.1  CGCCCTACCGCGCGATATAGAGAGATTGTGAAGTGTTGCAATACACAAGAGTGCAACAAT
EU029676.1  TGCCCTACCGCGCGATATAGAGAGATTGTGAAGTGTTGCAATACACAAGAGTGCAACAAT
EU029672.1  TGCCCTAACCCACAACGTGATGAGATTGTGAACTGTTGCTATTCACCAGAGTGCAACATT
EU029673.1  TGCCCTAACCCAAAACGTGATGAGATTGTGAACTGTTGCTATTCACCAGAGTGCAACATT
EU029669.1  TGCCCTACCCCGAGACCTGATGAGATTGTGAACTGTTGCTATTCACCAGAGTGCAACCCT
EU029671.1  TGCCCTATCGCAGGACCTGGTGAGACTGTGAATTGTTGCTTTTATTCAGGGTGCAACCCT
EU029679.1  TGCCTTTCCGCGGGACCTGGTGAGACTGTGAACTGTTGCTTTTATTCAGGGTGCAACCGT
EU029680.1  TGTGCTAATCCAGGAGAAAATGAGAAAGTTACATATTGCTCAACAGACAACTGCAACAGC
EU029686.1  TGTGCTACTCCAGGAGAAAATGAGAAAATTACATATTGCTCAACAGACAACTGCAACATC
EU029682.1  TGCACTATTCCAGGACAAAATGAGAAAGTTACATGTTGCAGTTATGACAAGTGCAAC---
EU029684.1  TGCTCTTTTCCGGGACCTGGTGAGAAACGTCTATATTGCTCAACAGACAACTGCAAC---
EU029685.1  TGCACTCTTCCGGGGCCCGGTCAGCAAATTCTATATTGTACAAAAGACTACTGCAAC---
EU036635.1  TGCCCTTCTCCAATAGGAGGAGAGGAAGTTTCCTGTTGTTCAACAGACAACTGCAACAAT
EU029675.1  TGCCCTACTCCAATAGAAGAGGAGGAAGTTTATTGTTGCTTAAAAGACAACTGCAAC---
EU029677.1  TGTATTCTTCCGGCAGCCGGTGAGACAATTAAATATTGCGCAGAAGACAGGTGCAAC---
EU029678.1  TGCACTTTACCGGAACCCGGTGAGACAATTACATATTGCACAAAAGACCGGTGCACC---


DQ366293.1  GAT---------------
EF452300.1  GAT---------------
DQ304538.1  TAT---------------
DQ304539.1  GAT---------------
EU029674.1  GTT---------------
EU029681.1  AAT---------------
EU029683.1  AAT---------------
EU036636.1  GAC---------------
EU029676.1  GAC---------------
EU029672.1  TTAATA------------
EU029673.1  TTAATA------------
EU029669.1  TTATTA------------
EU029671.1  TTA---------------
EU029679.1  TTATAC------------
EU029680.1  ------------------
EU029686.1  ------------------
EU029682.1  ------------------
EU029684.1  ------------------
EU029685.1  ------------------
EU036635.1  TCTTTCTCCAGATTTTTT
EU029675.1  ------------------
EU029677.1  ------------------
EU029678.1  ------------------
