# Supplementary material for: Three-Fingered RAVERs: Rapid Accumulation of Variations in Exposed Residues of Snake Venom Toxins
Source: Toxins (Basel). 2013 Nov 18;5(11):2172–208. doi: 10.3390/toxins5112172 (PMC3847720; doi:10.3390/toxins5112172)
Supplement: Supplementary File 1 — Supplementary (ZIP, 3550 KB) [file toxins-05-02172-s001.zip › toxins-42720_supplementary material/nucleotides_plesiotypic_Viperidae.aln]

CLUSTAL W (1.7) multiple sequence alignment


DQ464281.1  ATGAAAACTCTGCTGGTGATCTTGGGGGTGGTGGCATTCGTGTACCTGGACTCAGGATAC
DQ464282.1  ATGAAAACTCTGCTGGTGACCGTGGGGGTGGTGGCATTCGTGTACCTGGAGCCAGGATAC
DQ464283.1  ATGAAAACTCTGCTGTTGATCCTGGGGGTGGTGGCATTCGTGTACCTGGAGCCAGGATAC
DQ464284.1  ATGAAAACTCTGCTGTTGAACGTGGGGGTGGTGGCATTCGTGTACCTGGAGCCAGGATAC
DQ464285.1  ATGAAAACTCTGCTGGTGAGCGTGGGGGTGGTGGCATTCGTGTACCTGGACTCAGGATAC
EU293789.1  ATGAAAACTCTGCTGGTGATCTTGGGGGTGGTGGCATTCGTGTACCTGGACTCAGGATAC
EU293790.1  ATGAAAACTCTGCTGGTGACCGTGGGGGTGGTGGCATTCGTGTACCTGGAGCCAGGATAC
EU293791.1  ATGAAAACTCTGCTGTTGAACGTGGGGGTGGTGGCATTCGTGTACCTGGAGCCAGGATAC
EU293792.1  ATGAAAACTCTGCTGGTGAGCGTGGGGGTGGTGGCATTCGTGTACCTGGACTCAGGATAC
EU293793.1  ATGAAAACTCTGCTGTTGATCCTGGGGGTGGTGGCATTCGTGTACCTGGAGCCAGGATAC
KC862258.1  ATGAAAACTCTGCTGTTGATCCTGGGGGTGGTGGCATTCGTGTACCTGGACTCAGGATAC


DQ464281.1  TCCCTGGAATGTTATTCATGCAAT------ATGACTTTTTCT------ATTCTACCTCTA
DQ464282.1  TCCCTGATATGTGAAGCATGCAAT------CTACCAAATTGT---GATTTCCTTCCTGCT
DQ464283.1  ACCACAAACTGTTTCACATGTACCACTTGGACTTTGTCTTGTAGAGAGTTTGAGAAA---
DQ464284.1  TCCCTGGAATGTCATACATGCAAA------GGACTATTGTGT------TTTGATCCT---
DQ464285.1  TCCCTGGAATGTCATACATGCAAA------GGACTATTGTGT------TTTGATCCT---
EU293789.1  TCCCTGGAATGTTATTCATGCAAT------ATGACTTTTTCT------ATTCTACCTCTA
EU293790.1  TCCCTGATATGTGAAGCATGCAAT------CTACCAAATTGT---GATTTCCTTCCTGCT
EU293791.1  TCCCTGGAATGTCATACATGCAAA------GGACTATTGTGT------TTTGATCCT---
EU293792.1  TCCCTGGAATGTCATACATGCAAA------GGACTATTGTGT------TTTGATCCT---
EU293793.1  ACCACAAACTGTTTCACATGTACCACTTGGACTTTGTCTTGTAGAGAGTTTGAGAAA---
KC862258.1  TCCCTGATATGTGACGCATGCTCT------AAAAAATTTTGT------TTTCTGACTGCT


DQ464281.1  AAGCTGTGTAGGTCTGTTATGTGTCCAGAAGGTCTTGATCAATGCTATATAAATAAAACT
DQ464282.1  ---------AGACCG------TGTCCAAAAGGTTTTAATCAATGCTATAAAAAGTGGAAT
DQ464283.1  ---------------------TGTCCACCTGATAAAGGAACATGCTTTAAAAGGTGGAAT
DQ464284.1  ---------AAGCCA------TGTCCAGAAGGTCTTGATCAATGCTTTAAAAATGTAACT
DQ464285.1  ---------AAGCCA------TGTCCAGAAGGTCTTGATCAATGCTTTAAAAATGTAACT
EU293789.1  AAGCTGTGTAGGTCTGTTATGTGTCCAGAAGGTCTTGATCAATGCTATATAAATAAAACT
EU293790.1  ---------AGACCG------TGTCCAAAAGGTTTTAATCAATGCTATAAAAAGTGGAAT
EU293791.1  ---------AAGCCA------TGTCCAGAAGGTCTTGATCAATGCTTTAAAAATGTAACT
EU293792.1  ---------AAGCCA------TGTCCAGAAGGTCTTGATCAATGCTTTAAAAATGTAACT
EU293793.1  ---------------------TGTCCACCTGATAAAGGAACATGCTTTAAAAGGTGGAAT
KC862258.1  ------------TCTGAGCAATGTGCAGAAGGTGTTGATCGATGCTATAAAAAGTGGAAT


DQ464281.1  ------------CTCTTTCCTGTACTGAAGATCGAAAAGGGATGTACTACAAATTGCACT
DQ464282.1  TTAATT---GGCTTG---TCTGTAATGAATATCGAAAGGGGATGTACTGCAAATTGCACT
DQ464283.1  TCTACT---GGCATAGCAATAAGAAGGAGGTACACCAGGGGATGTGCCGCAGCTTGCCCT
DQ464284.1  CTCTCGCTTGGTTTAATTCCTGTACTGAAGATCGAAAAGGGATGTACTACAAATTGCACT
DQ464285.1  CTCTCGCTTGGTTTAATTCCTGTACAGACATTCGAAAGGGGGTGTACTGCAAATTGCACT
EU293789.1  ------------CTCTTTCCTGTACTGAAGATCGAAAAGGGATGTACTACAAATTGCACT
EU293790.1  TTAATT---GGCTTG---TCTGTAATGAATATCGAAAGGGGATGTACTGCAAATTGCACT
EU293791.1  CTCTCGCTTGGTTTAATTCCTGTACTGAAGATCGAAAAGGGATGTACTACAAATTGCACT
EU293792.1  CTCTCGCTTGGTTTAATTCCTGTACTGAAGATCGAAAAGGGATGTACTACAAATTGCACT
EU293793.1  TCTACT---GGCATAGCAATAAGAAGGAGGTACACCAGGGGATGTGCCGCAGCTTGCCCT
KC862258.1  GGAACT---GAGTTGTTCGCAACG---AAGTTCCAAAGGGGATGTGCTGCAAATTGCACT


DQ464281.1  ------CAGACTTGGACAGATAAA------TGT---TGCGAGACAAACAAGTGCAACATT
DQ464282.1  ------CCGAATGCGCAAACTAAG------TGT---TGCAACACAAACCTGTGCAACGCT
DQ464283.1  ---AATCCGGTTGGCAATGAGAAAGTTTTCTGT---TGTGTAACAGACAACTGCAACAAA
DQ464284.1  ------CAGACTTGGACAGATAAA------TGT---TGCCAGACAAACAAGTGCAACATT
DQ464285.1  ------CCGAATGCGCAAACTAAG------TGT---TGCAAGACAAACCTGTGCAACGCT
EU293789.1  ------CAGACTTGGACAGATAAA------TGT---TGCGAGACAAACAAGTGCAACATT
EU293790.1  ------CCGAATGCGCAAACTAAG------TGT---TGCAAGACAAACCTGTGCAACGCT
EU293791.1  ------CAGACTTGGACAGATAAA------TGT---TGCGAGACAGACAAGTGCAACTTT
EU293792.1  ------CAGACTTGGACAGATAAA------TGT---TGCGAGACAGACAAGTGCAACTTT
EU293793.1  ---AATCCGGTTGGCAATGAGAAAGTTTTCTGT---TGTGTAACAGACAACTGCAACAAA
KC862258.1  ACTGAGGAAGTCAATGACAATGCT------TGTTATTGCAAAGGAGACAACTGCAACAAA


DQ464281.1  ATT
DQ464282.1  ---
DQ464283.1  ---
DQ464284.1  ATT
DQ464285.1  ---
EU293789.1  ATT
EU293790.1  ---
EU293791.1  ATT
EU293792.1  ATT
EU293793.1  ---
KC862258.1  ---
