# Supplementary material for: Three-Fingered RAVERs: Rapid Accumulation of Variations in Exposed Residues of Snake Venom Toxins
Source: Toxins (Basel). 2013 Nov 18;5(11):2172–208. doi: 10.3390/toxins5112172 (PMC3847720; doi:10.3390/toxins5112172)
Supplement: Supplementary File 1 — Supplementary (ZIP, 3550 KB) [file toxins-05-02172-s001.zip › toxins-42720_supplementary material/peptides.aln]

CLUSTAL multiple sequence alignment


ASUP_Contig1                        MKAWLLALVVVALVGTDPGHT--------------------LTC--CTS----VFC----
ASLO_Contig1                        MKAWLLALVVVALVGTDPGHT--------------------LTC--CTS----VFC----
CYRI0001D10.b                       MKAWLLALVVVAFVCTDP------------------------------------------
Cruf_RL12_rep_c750                  MKAWLLALVVVAFVCTDPVYS--------------------LKC--CSK----LFCV---
P25682_Dendroaspis_jamesoni         -----------------------------------------LECYRCGV----SGCH---
P81782_Bungarus_candidus            -----------------------------------------MECYRCGV----SGCH---
A7X3N6_Telescopus_dhara             MKTLLLALVVVAFVCLEPGYT--------------------IKCHSCTG----RLCI---
A7X3L3_Enhydris_polylepis           MKALLLLLLLVAVLFKIERAEGEN-----------------LKCSNCKR----AKCSFY-
A7X3Q4_Dispholidus_typus            MKTLLLALVVVAFVYLEPGYT--------------------IICRSCTG----PICR---
A7X3P8_Liophis_poecilogyrus         MKTLLLSLMVVAFVYLDFGQS--------------------LIC--CKG----PLCF---
A7X3Q9_Trimorphodon_biscutatus      MKTLLLSLMVVGFVYLVSGDN--------------------RICYSCTR----RPCW-GL
A0S865_Boiga_irregularis            MKTLLLAVAVVAFVCLGSADQLGLGRQQIDWGKGQAKGPPYTLCFECNRET-CSNCF---
A0S864_Boiga_irregularis            MKTLLLAVAVVAFVCLGSADQLGLGRQQIDWGQGQAVGPPYTLCFECNRMT-SSDCS---
P83490_Coelognathus_radiatus        ----------------------------------QAIGPPYGLCFQCNQKT-SSDCT---
A7X3U0_Dispholidus_typus            MKTLLLALVVVAFMCLDSVSSI-------------------NRCFQCTSQNYGSKCL---
A7X3T6_Thrasops_jacksonii           MKTLLLALVVVALVCLDSVSST-------------------QLCFQCNEENYWNKCL---
A7X3S5_Telescopus_dhara             MKTLLLALAVVAFMCLGSGESS-------------------HRCFQCNHKTL-QGCATP-
A7X3M3_Psammophis_mossambicus       MKTLPLVLAVVAFVYLDLAHT--------------------LKCRSGN------VCI---
A7X3R6_Leioheterodon_madagasca      MKTLLLSLVVVTFVCLDLAHT--------------------RTCYSCTE----NIC---L
Afe_RL4_c11                         MKTLLLILGVVAFVYLDSGYS--------------------LICDACSK----KFCFLT-
A5X2W9_Sistrurus_catenatus_edw      MKTLLLNVGVVAFVYLEPGYS--------------------LECHTCKG----LLCFDP-
A5X2W8_Sistrurus_catenatus          MKTLLLILGVVAFVYLEPGYT--------------------TNCFTCT--TWTLSCR---
A5X2W7_Sistrurus_catenatus          MKTLLVTVGVVAFVYLEPGYS--------------------LICEACN----LPNCDF-L
Q9YGH0_Bungarus_multicinctus        MKTLLLTLVVVTIICLDLGYT--------------------EMCNMCVR----PYPF---
Q9YGH9_Bungarus_multicinctus        MKTLLLSLVVVIIVCLDLGYT--------------------MQCKTCSFYT----CP---
P81783_Bungarus_candidus            MKTLLLTLVVVTIVCLDLGYT--------------------MKCKICNFDT----CRAGE
Q9YGJ0_Bungarus_multicinctus        MKTLLLTLVVVTIVCLDLGYT--------------------MQCKTCSFYT----CP---
Q9PW19_Bungarus_multicinctus        MKTLLLTLVVVTIICLDLGYT--------------------EMCNMCVR----PYPF---
P15818_Bungarus_multicinctus        MKTLLLTLVVVTIVCLDLGYT--------------------MKCKICHFDT----CRAGE
P01401_Naja_haje_haje               -----------------------------------------LTCLICPE----KYCN---
O93422_Naja_atra                    MKTLLLTLVVVTIVCLALGYT--------------------LTCLICPE----KYCN---
A7X3M9_Liophis_poecilogyrus         MKAVILSLVA---AFLYSGYTLNC-----------------RKCDET-------VCQ---
P25677_Naja_annulifera              -----------------------------------------LECY------------QMS
P01402_Hemachatus_haemachatus       -----------------------------------------LECY------------QKS
JX428743                            MKTLLLTLLVVTIVCLDLGYS--------------------LKCY------------QHG
P24777_Hemachatus_haemachatus       -----------------------------------------LKCH------NKLV-PF--
P01471_Hemachatus_haemachatus       -----------------------------------------LKCH------NKLV-PF--
P19003_Aspidelaps_scutatus          -----------------------------------------RKCL------NTPL-PL--
P01467_Naja_mossambica              -----------------------------------------LKCN------QLIP-PF--
P24778_Hemachatus_haemachatus       -----------------------------------------LICH------NRPL-PF--
Q9W716_Naja_atra                    MKTLLLTLVVVTIVCLDLGYT--------------------LKCH------NTQL-PF--
Q91996_Naja_atra                    MKTLLLTLVVVTIVCLDLGYT--------------------LKCH------NTQL-PF--
P01452_Naja_mossambica              -----------------------------------------LKCN-------KLI-PI--
P19004_Aspidelaps_scutatus          -----------------------------------------RKCF------NSP---GRL
Q9W7J9_Pseudonaja_textilis          MKTLLLTLVMVTIMCLDLGYT--------------------LTCY------KGY-----H
Q9W7K0_Pseudonaja_textilis          MKTLLLTLVMVTIMCLDLGYT--------------------LTCY------KGY-----H
_P14613_Naja_kaouthia               MKTLLLTLVVVTIVCLDLGYT--------------------LECH------NQQ-SIQTP
P10459_Laticauda_laticaudata        MKTLLLTLVVVTIVCLDLGYT--------------------RRCF------NHP-SSQPQ
Q9PRI1_Micrurus_corallinus          MKTLLLTLVVVTIVCLDFGYT--------------------IVCY------KRHASD--S
Q9PSN1_Dendroaspis_angusticeps      -----------------------------------------LTCV------TSK-SIFGI
Q9PUB7_Micrurus_corallinus          MKTLLLTLVVVTIVCLDFGYT--------------------IVCY------KRHASD--S
Q9W717_Naja_atra                    MKTLLLSLVVVTIVCLDLGYT--------------------RLCL------SDY-SIFSE
P17696_Dendroaspis_angusticeps      MKTLLLTLVVVTIVCLDLGYT--------------------LTCV------TGK-SIGGI
P43445_Bungarus_multicinctus        MKTLLLTLVVVTIVCLDLGYT--------------------IICR------TRDTYQIPI
Q69CK0_Ophiophagus_hannah           MKTLLLTLVVVTIVCLDLGYT--------------------RKCL------NTPL-PL--
_P01409_Dendroaspis_angusticep      -----------------------------------------LTCV------TGK-SIGGI
_P82464_Naja_kaouthia               -----------------------------------------TICY------NHL-TRTSE
Q9W727_Bungarus_multicinctus        MKTLLLTLAVVTMVCMDLGYT--------------------TICY------NHL-SRTPE
DENAN_Adrenergic_toxin              -----------------------------------------LTCV------TKD-TIFGI
P79688_Bungarus_multicinctus        MKTLLLTLVVLTIACLDLGYT--------------------KTCF------NDD-LTNPK
Q9YGI0_Bungarus_multicinctus        MKTLLLSLVVLTIACLDLGYT--------------------KTCF------NDD-LTNPK
P80495_Dendroaspis_polylepis        -----------------------------------------LTCV------TSK-SIFGI
P82463_Naja_siamensis               -----------------------------------------LTCV------KEK-SIFGV
P82462_Naja_siamensis               -----------------------------------------LICV------KEK-FLFSE
Q9YGI8_Bungarus_multicinctus        MKTLLLTLVVVTIICLDLGYT--------------------RKCL------IKYS-QANE
P83346_Bungarus_candidus            -----------------------------------------RKCL------IKYS-QANE
P25676_Hemachatus_haemachatus       -----------------------------------------FTCF------TTP-S---D
_P01415_Naja_haje                   -----------------------------------------FTCF------TTP-S---D
O12961_Bungarus_multicinctus        MKTLLLTLVVVTIVCLDLGYT--------------------RTCL------ISP-SSPPQ
P15816_Bungarus_multicinctus        MKTLLLTLVVVTIVCLDLGYT--------------------KTCL------KTP-SSTPQ
P82662_Ophiophagus_hannah           MKTLLLTLVVMTIVCLDLGYT--------------------LICF-----------ISSH
P01385_Acanthophis_antarcticus      -----------------------------------------VICY------RGY-NN-PQ
_P22947_Dendroaspis_polylepis       -----------------------------------------RICY------IHKASL-PR
_P01414_Dendroaspis_polylepis_      -----------------------------------------RICY------SHKASL-PR
_P01406_Dendroaspis_jamesoni        -----------------------------------------MICY------SHKT-PQNS
P18329_Dendroaspis_angusticeps      MKTLLLTLLVVTIVCLDLAHT--------------------RICY------SHKLLQ-AK
P81946_Dendroaspis_angusticeps      -----------------------------------------LICY------NQL-GTKPP
_P28375_Dendroaspis_jamesoni        -----------------------------------------RICY------NHL-GTKPP
P60237_Dendroaspis_angusticeps      -----------------------------------------RICH------SQM-SSQPP
P0C1Y9_Dendroaspis_angusticeps      -----------------------------------------TMCY------SHTTTSRA-
_P25681_Dendroaspis_polylepis       -----------------------------------------TICY------SHTTTSRA-
_P14534_Bungarus_fasiatus           -----------------------------------------LKCH------K---AQFPN
                                                                                                

ASUP_Contig1                        NPKECAEGQDSCITV----HT---------MGLKVIQQCA-QNCTYPGPYK---KI-C-C
ASLO_Contig1                        NPKECAEGQDSCITV----HT---------MGLKVIQQCA-QNCTYPGPYK---KI-C-C
CYRI0001D10.b                       -------------------------------GIPFAKGCA-QKCNYLEPYNT---I-C-C
Cruf_RL12_rep_c750                  ESETCQEGQDTCYNAFNSSS-----------GIPFAKGCA-QKCNYLEPYNT---I-C-C
P25682_Dendroaspis_jamesoni         LRTTCSAKEKFCAKQHNRISTLWW------------HGCV-ETCTEDETWKFYRK--C-C
P81782_Bungarus_candidus            LKITCSAEETFCYKWLNKISNERWL------------GCA-KTCTEIDTWNVYNK--C-C
A7X3N6_Telescopus_dhara             TFQNCPDAQ-ACSQMWKDSDMLKLN---------VVKGCAT-NCTLPGPGQ---QILY-C
A7X3L3_Enhydris_polylepis           EKMECGKDQKVCTAEYI--------------GGNWIRGCA-QNCTYTGTSN---NVRC-C
A7X3Q4_Dispholidus_typus            TFKNCSDAQ-ACYQMWTDADVLKLK---------LVRGCAD-TCSFPGPGE---KRLY-C
A7X3P8_Liophis_poecilogyrus         SSENCPDAK-ACYKQVS--------------GGETSWGCTT-NCTLPEPGET---ITY-C
A7X3Q9_Trimorphodon_biscutatus      QH--CAEGQNLCYEKKFKDDPFGMK---------TVKGCTD-NCTIPGQNE---KVTC-C
A0S865_Boiga_irregularis            KDNRCPPYHRTCYTLYR------PDGNGEMKWAVK--GCA-KTCPTAQPGE---SVQC-C
A0S864_Boiga_irregularis            TALRCYRGS--CYTLYR------PDENCELKWAVK--GCA-ETCPTAGPNE---RVKC-C
P83490_Coelognathus_radiatus        EARRCSPFHEKCYTLYQ------PDENWMKSSGLSHFGCG-KQCPTAGPEG---RVTC-C
A7X3U0_Dispholidus_typus            SAKKCQRGENTCYTKYKRHKKFGMR--------WTVKGCS-IICPTPRPDEI---VNC-C
A7X3T6_Thrasops_jacksonii           SATKCQNGETTCYTKYKRHKKFGMR--------WAVKGCA-RACPNPKRDEI---VNC-C
A7X3S5_Telescopus_dhara             --KPCKESYNTCYTVYVPEKNGELKW--------YMKACG-RMRPTARYREI---VKC-C
A7X3M3_Psammophis_mossambicus       LGDDCSEGENVCFQRKN---------GTGVFGMRVVRGCAA-SCPSPIGGE---EVSC-C
A7X3R6_Leioheterodon_madagasca      QHEQCQDGQDVCYKRWN---------TTYLILTDVVRGCA-KTCPTPIEEE---EVYC-C
Afe_RL4_c11                         ASEQCAEGVDRCYKKWN---------GTELFATKFQRGCAA-NCTTEEVNDN----ACYC
A5X2W9_Sistrurus_catenatus_edw      --KPCPEGLDQCFKNVT-------LSLGLIPVLKIEKGCTT-NCTQTWTDK------C-C
A5X2W8_Sistrurus_catenatus          EFEKCPPDKGTCFKRWN--------STGIAIRRRYTRGCAAA-CPNPVGNE---KVFC-C
A5X2W7_Sistrurus_catenatus          PARPCPKGFNQCYKKWN--------LIGLSV-MNIERGCTAN-CTPNAQTK------C-C
Q9YGH0_Bungarus_multicinctus        MSSCCPEGQDRCYKSYWVNENRKQEAYHGKYPVILERGCVT-ACTGPGSGSIYNLYTC-C
Q9YGH9_Bungarus_multicinctus        NSETCPDGKNICVKRSWTA------VRGDGPKREIRRECAA-TCP---PSKLGLTVFC-C
P81783_Bungarus_candidus            L-KVCASGEKYCFKESWREAR----------GTRIERGCAA-TCPKGSVYGLY--VLC-C
Q9YGJ0_Bungarus_multicinctus        NSETCPDGKNICVKRSWTA------VRGDGPKREIRRECAA-TCP---PSKLGLTVFC-C
Q9PW19_Bungarus_multicinctus        MSSCCPEGQDRCYKSYWVNENGKQEAYHGKYPVILERGCVT-ACTGPGSGSIYNLYTC-C
P15818_Bungarus_multicinctus        L-KVCASGEKYCFKESWREAR----------GTRIERGCAA-TCPKGSVYGLY--VLC-C
P01401_Naja_haje_haje               KVHTCRNGENQCFKRF--------NERKL-LGKRYTRGCAA-TCPEAKPREI---VEC-C
O93422_Naja_atra                    KVHTCLNGEKICFKKY---------DQRKLLGKRYIRGCAD-TCPVRKPREI---VEC-C
A7X3M9_Liophis_poecilogyrus         LYWTCTEAETLCYILKNKTDT---------MGLQAIQGCA-ETCPVPEPDQ---EVKC-C
P25677_Naja_annulifera              KVVTCKPEEKFCYSDVFMPFRNH----------VYTSGCSSY-CRDGTGEK------C-C
P01402_Hemachatus_haemachatus       KVVTCQPEQKFCYSDTMTFFPNH---------PVYLSGCTF--CRTDESGE-----RC-C
JX428743                            KVVTCHRDMKFCYHNTGMPFRNL---------KLILQGCSS-SCSETENNK------C-C
P24777_Hemachatus_haemachatus       LSKTCPDGKNLCYKMSMEVTP---------M-IPIKRGCTD-TCP--K-SSLLVKVVC-C
P01471_Hemachatus_haemachatus       LSKTCPEGKNLCYKMTMLKMP---------K-IPIKRGCTD-ACP--K-SSLLVKVVC-C
P19003_Aspidelaps_scutatus          FYKTCPEGKDLCYKMNFKLLP---------KKLSIKRGCTD-TCP--K-SSLLVKVVC-C
P01467_Naja_mossambica              -WKTCPKGKNLCYKMTMRAAP---------M-VPVKRGCID-VCP--K-SSLLIKYMC-C
P24778_Hemachatus_haemachatus       LHKTCPEGQNICYKMTLKKTP---------MKLSVKRGCAA-TCPSERP---LVQVEC-C
Q9W716_Naja_atra                    IYKTCPEGKNLCFKATLRKFP---------LKFPVKRGCAD-NCP--K-NSALLKYVC-C
Q91996_Naja_atra                    IYKTCPEGKNLCFKATLKKFP---------LKFPVKRGCAD-NCP--K-NSALLKYVC-C
P01452_Naja_mossambica              AYKTCPEGKNLCYKMMLASKK---------M-VPVKRGCIN-VCP--K-NSALVKYVC-C
P19004_Aspidelaps_scutatus          VSKPCPEGNNLCYKMSNRMYP---------PGFNVRRGCAE-TCP--RRNRLLEVVCC-C
Q9W7J9_Pseudonaja_textilis          DTVVCKPHETICYEYFIPATHGN---------AILARGCGT-SCPGGI------RPVC-C
Q9W7K0_Pseudonaja_textilis          DTVVCKPHETICYRYLVPATHGN---------AIPARGCGT-SCPGGN------HPVC-C
_P14613_Naja_kaouthia               TTTGCSGGETNCYKKRWRDHR----------GYRTERGCG---CPSVKNG---IEINC-C
P10459_Laticauda_laticaudata        TNKSCPPGENSCYNKQWRDHR----------GTITERGCG---CPQVKSG---IKLTC-C
Q9PRI1_Micrurus_corallinus          QTTTCLSG--ICYKK---ITRGS---------SRPEMGCG---CP--Q-SSRGVKVDC-C
Q9PSN1_Dendroaspis_angusticeps      TTENCPDGQNLCFKKWYYIVPRY---------SDITWGCAA-TCP--KPTNVRETIHC-C
Q9PUB7_Micrurus_corallinus          QTTTCLSG--ICYKK---ITRGI---------SRPEMGCG---CP--Q-SSRGVKVEC-C
Q9W717_Naja_atra                    TIEICPDGHNFCFKKFPKGITRLP---------WVIRGCAA-TCPKAEARVY---VDC-C
P17696_Dendroaspis_angusticeps      STEECAAGQKICFKKWTKMGPKL---------YDVSRGCTA-TCPKADEYGC---VKC-C
P43445_Bungarus_multicinctus        TFTNCEEG-HVCYKYSTTETPNR---------ILIHRGCAA-KCPK------RLRVIC-C
Q69CK0_Ophiophagus_hannah           IYTTCPIGQDKCVKMTIKKLP---------SKYDVIRGCIDI-CP--K-SSADVEVLC-C
_P01409_Dendroaspis_angusticep      STEECAAGQKICNKKWTKMGPKL---------YDVSRGCTA-TCPKADEYGC---VKC-C
_P82464_Naja_kaouthia               TTEICPDSWYFCYKISL-ADG---------NDVRIKRGCTF-TCP--ELRPTGIYVYC-C
Q9W727_Bungarus_multicinctus        TTEICPDSWYFCYKISL-ADG---------NDVRIKRGCTF-TCP--ELRPTGKYVYC-C
DENAN_Adrenergic_toxin              TTQNCPAGQNLCFIRRHYINHRY---------TEITRGCTA-TCP--KPTNVRETIHC-C
P79688_Bungarus_multicinctus        TTELCRHSVYFCFKNSRIAGGVE----------RMQRGCS-LTCP--DIKYNGKYIYC-C
Q9YGI0_Bungarus_multicinctus        TTELCRHSMYFCFKNSWIAGGVE----------RIERGCS-LTCP--DIKYNGKYIYC-C
P80495_Dendroaspis_polylepis        TTEDCPDGQNLCFKRRHYVVPKI---------YDITRGCVA-TCPIP---ENYDSIHC-C
P82463_Naja_siamensis               TTEDCPDGQNLCFKRWHMIVPGR---------YKKTRGCAA-TCPIAENRDV---IEC-C
P82462_Naja_siamensis               TTETCPDGQNVCFNQAHLIYPGK---------YKRTRGCAA-TCPKLQNRDV---IFC-C
Q9YGI8_Bungarus_multicinctus        SSKTCPSGQLLCLKKWEIGNP---------SGKEVKRGCVA-TCP--KPKK-NEIIQC-C
P83346_Bungarus_candidus            SSKTCPSGQLLCLKKWEIGNP---------SGKEVKRGCVA-TCP--KPWK-NEIIQC-C
P25676_Hemachatus_haemachatus       TSETCPIGNNICYEKRW-----------SGHGMQIEKGCVA-SCP--SFESHYKFLLC-C
_P01415_Naja_haje                   TSETCPDGQNICYEKRWNSHQGVE-----------IKGCVA-SCP--EFESRFRYLLC-C
O12961_Bungarus_multicinctus        T---CPKGEDICIVKAR------CDEWCLRRGPLIERGCAA-TCP--EFRSNYRSLLC-C
P15816_Bungarus_multicinctus        T---CPQGQDICFLKVS------CEQFCPIRGPVIEQGCAA-TCP--EFRSNDRSLLC-C
P82662_Ophiophagus_hannah           DSVTCAPGENVCFLK-SW-----CDAWCGSRGKKLSFGCAA-TCPKVNPG---IDIEC-C
P01385_Acanthophis_antarcticus      T---CPPGENVCFTR-TW-----CDAFCSSRGKVVELGCAA-TCPIVKSYN---EVKC-C
_P22947_Dendroaspis_polylepis       ATKTCV--ENTCYKMFIRTQR---------EYIS-ERGCGCPTAMWPYQTE------C-C
_P01414_Dendroaspis_polylepis_      ATKTCV--ENTCYKMFIRTHR---------QYIS-ERGCGCPTAMWPYQTE------C-C
_P01406_Dendroaspis_jamesoni        ATITC--EEKTCYKKFVTNVP----------GVILARGCG---CPKK---EIFRSIHC-C
P18329_Dendroaspis_angusticeps      TTKTC--EENSCYKRSLPKIPL----------IIIGRGCG---CPLTLP---FLRIKC-C
P81946_Dendroaspis_angusticeps      TTETC--GDDSCYKM---IWT---------YDGVIRRGCG---C--FTPRGDMPRPRC-C
_P28375_Dendroaspis_jamesoni        TTETCQ--EDSCYK---NIWT---------FDNIIRRGCG---C--FTPRGDMPGPYC-C
P60237_Dendroaspis_angusticeps      TTTFCR--VNSCYRRTLR-------DPHDPRGTIIVRGCG---CPRMKPGT---KLEC-C
P0C1Y9_Dendroaspis_angusticeps      ILTNC--GENSCYRKSRRHPPK----------MVLGRGCG---CP---PGDDYLEVKC-C
_P25681_Dendroaspis_polylepis       ILKDC--GENSCYRKSRRHPPK----------MVLGRGCG---CP---PGDDYLEVKC-C
_P14534_Bungarus_fasiatus           IETQC-KWQTLCFQRDVKPHPS---------SMIVLRGCTS-SCGKG--------AMC-C
                                                                          *                    *

ASUP_Contig1                        CTENNCNRRV-------
ASLO_Contig1                        CTDNNCNTLV-------
CYRI0001D10.b                       CTKDNCNI---------
Cruf_RL12_rep_c750                  CTKDNCNI---------
P25682_Dendroaspis_jamesoni         TT-NLCNI---------
P81782_Bungarus_candidus            TT-NLCNT---------
A7X3N6_Telescopus_dhara             -TKDYCN----------
A7X3L3_Enhydris_polylepis           P-EKLCNRKLY------
A7X3Q4_Dispholidus_typus            STDN-CN----------
A7X3P8_Liophis_poecilogyrus         -TKDRCT----------
A7X3Q9_Trimorphodon_biscutatus      SYDK-CN----------
A0S865_Boiga_irregularis            NTPK-CNDY--------
A0S864_Boiga_irregularis            RSPR-CNDD--------
P83490_Coelognathus_radiatus        LTPR-CN----------
A7X3U0_Dispholidus_typus            YSPE-CNPLL-------
A7X3T6_Thrasops_jacksonii           YSPE-CNILI-------
A7X3S5_Telescopus_dhara             NTQE-CNN-D-------
A7X3M3_Psammophis_mossambicus       STDN-CNNSFSRFF---
A7X3R6_Leioheterodon_madagasca      L-KDNCN----------
Afe_RL4_c11                         KGDN-CNK---------
A5X2W9_Sistrurus_catenatus_edw      QTNK-CNII--------
A5X2W8_Sistrurus_catenatus          VTDN-CNK---------
A5X2W7_Sistrurus_catenatus          NTNL-CNA---------
Q9YGH0_Bungarus_multicinctus        PTNR-CGSSSTSG----
Q9YGH9_Bungarus_multicinctus        TTDN-CYH---------
P81783_Bungarus_candidus            TTDD-CN----------
Q9YGJ0_Bungarus_multicinctus        TTDN-CNH---------
Q9PW19_Bungarus_multicinctus        PTNR-CGSSSTSG----
P15818_Bungarus_multicinctus        TTDD-CN----------
P01401_Naja_haje_haje               TTDR-CNK---------
O93422_Naja_atra                    STDK-CNH---------
A7X3M9_Liophis_poecilogyrus         KTD-YCNSYF-------
P25677_Naja_annulifera              TTDR-CNGARGG-----
P01402_Hemachatus_haemachatus       TTDR-CNK---------
JX428743                            STDR-CNK---------
P24777_Hemachatus_haemachatus       KTDK-CN----------
P01471_Hemachatus_haemachatus       NKDK-CN----------
P19003_Aspidelaps_scutatus          DTDK-CNK---------
P01467_Naja_mossambica              NTNK-CN----------
P24778_Hemachatus_haemachatus       KTDK-CNW---------
Q9W716_Naja_atra                    STDK-CN----------
Q91996_Naja_atra                    STDK-CN----------
P01452_Naja_mossambica              STDR-CN----------
P19004_Aspidelaps_scutatus          DTDN-CNK---------
Q9W7J9_Pseudonaja_textilis          RTD-LSNK---------
Q9W7K0_Pseudonaja_textilis          STD-LCNK---------
_P14613_Naja_kaouthia               TTDR-CNN---------
P10459_Laticauda_laticaudata        QSDD-CNN---------
Q9PRI1_Micrurus_corallinus          MRDK-CNG---------
Q9PSN1_Dendroaspis_angusticeps      ETDK-CNE---------
Q9PUB7_Micrurus_corallinus          MRDK-CNG---------
Q9W717_Naja_atra                    ARDK-CNR---------
P17696_Dendroaspis_angusticeps      KTDR-CNK---------
P43445_Bungarus_multicinctus        STDK-CNK---------
Q69CK0_Ophiophagus_hannah           DTNKCNK----------
_P01409_Dendroaspis_angusticep      NTDRN------------
_P82464_Naja_kaouthia               RRDK-CNQ---------
Q9W727_Bungarus_multicinctus        RRDK-CNQ---------
DENAN_Adrenergic_toxin              NTDK-CNE---------
P79688_Bungarus_multicinctus        TRDN-CNA---------
Q9YGI0_Bungarus_multicinctus        TRDN-CNA---------
P80495_Dendroaspis_polylepis        KTDK-CNE---------
P82463_Naja_siamensis               STDK-CNL---------
P82462_Naja_siamensis               STDK-CNL---------
Q9YGI8_Bungarus_multicinctus        AKDK-CNK---------
P83346_Bungarus_candidus            AKDK-CNA---------
P25676_Hemachatus_haemachatus       RIEN-CNQ---------
_P01415_Naja_haje                   RIDN-CNK---------
O12961_Bungarus_multicinctus        TTDN-CNH---------
P15816_Bungarus_multicinctus        TTDN-CNH---------
P82662_Ophiophagus_hannah           STDN-CNPHPKLRP---
P01385_Acanthophis_antarcticus      STDK-CNPFPVRPRRPP
_P22947_Dendroaspis_polylepis       KGDR-CNK---------
_P01414_Dendroaspis_polylepis_      KGDR-CNK---------
_P01406_Dendroaspis_jamesoni        RSDK-CNE---------
P18329_Dendroaspis_angusticeps      TSDK-CN----------
P81946_Dendroaspis_angusticeps      KSDK-CNL---------
_P28375_Dendroaspis_jamesoni        ESDK-CNL---------
P60237_Dendroaspis_angusticeps      TSDK-CNV---------
P0C1Y9_Dendroaspis_angusticeps      TSPDKCNY---------
_P25681_Dendroaspis_polylepis       TSPDKCNY---------
_P14534_Bungarus_fasiatus           ATD-LCNGPSTPST---
                                                     
